# Supplementary material for: 1,3,3-Trimethyl-5-nitro-1-phenyl­indane
Source: Acta Crystallogr Sect E Struct Rep Online. 2010 Feb 17;66(Pt 3):o645. doi: 10.1107/S1600536810005647 (PMC2983522; doi:10.1107/S1600536810005647)
Supplement: Supplementary file 1 [file e-66-0o645-sup1.cif]

##############################################################################
###                                                                        ###
###        Electronic paper (Acta Crystallographica Section E)             ###
###                                                                        ###
##############################################################################
#                                                                            #
# This CIF contains the data in a paper accepted for publication in Acta     #
# Crystallographica Section E. It conforms to the requirements of Notes      #
# for Authors for Section E, and has been peer reviewed under the auspices   #
# of the IUCr Commission on Journals.                                        #
#                                                                            #
# Full details of the Crystallographic Information File format               #
# are given in the paper "The Crystallographic Information File (CIF):       #
# a New Standard Archive File for Crystallography" by S. R. Hall, F. H.      #
# Allen and I. D. Brown [Acta Cryst. (1991), A47, 655-685].                  #
#                                                                            #
# The current version of the core CIF dictionary is obtainable from          #
# ftp://ftp.iucr.org/pub/cif_core.dic. The current version number is 2.4.    #
#                                                                            #
# Software is freely available for graphical display of the structure(s) in  #
# this CIF.  For information consult the CIF home page http://www.iucr.org/  #
# cif/home.html                                                              #
#                                                                            #
# This file may be used for bona fide research purposes within the           #
# scientific community so long as proper attribution is given to the journal # 
# article from which it was obtained.                                        #
#                                                                            #
##############################################################################
                                             
data_global
_audit_creation_method     'SHELXL-97'
_journal_date_recd_electronic     2010-01-30
_journal_date_accepted     2010-02-10
_journal_name_full     'Acta Crystallographica, Section E'
_journal_year     2010
_journal_volume     66
_journal_issue      3
_journal_page_first     o645
_journal_page_last     o645
_journal_paper_category     QO
_journal_coeditor_code     RZ2417
_publ_contact_author_name     'Men, Jian'
_publ_contact_author_address
;
Department of Chemistry
Sichuan University
Chengdu 610064
People's Republic of China
;
_publ_contact_author_email     menjian@scu.edu.cn
_publ_contact_author_fax     86-28-85412095
_publ_contact_author_phone     86-28-85412095
_publ_section_title
;
1,3,3-Trimethyl-5-nitro-1-phenylindane
;
loop_
    _publ_author_name
    _publ_author_address
    'Ma, Xiao-Yan'
;
  College of Material and Chemical Engineering
  Chengdu University of Technology
  Chengdu 610059
  People's Republic of China
;
    'Wu, Di-Feng'
;
 Department of Chemistry
 Sichuan University
 Chengdu 610064
 People's Republic of China
;
    'Wang, Yang'
;
 Department of Chemistry
 Sichuan University
 Chengdu 610064
 People's Republic of China
;
    'Guo-Wei Gao'
;
 Department of Chemistry
 Sichuan University
 Chengdu 610064
 People's Republic of China
;
    'Men, Jian'
;
 Department of Chemistry
 Sichuan University
 Chengdu 610064
 People's Republic of China
;
data_I
_chemical_name_systematic
;
1,3,3-trimethyl-5-nitro-1-phenylindane
;
_chemical_name_common     ?
_chemical_formula_moiety     'C18 H19 N1 O2 '
_chemical_formula_sum     'C18 H19 N1 O2 '
_chemical_formula_iupac     'C18 H19 N O2'
_chemical_formula_weight     281.34
_symmetry_cell_setting     Monoclinic
_symmetry_space_group_name_H-M     'P 21/c'
_symmetry_space_group_name_Hall     '-P 2ybc'
loop_
    _symmetry_equiv_pos_as_xyz
    'x, y, z'
    '-x, y+1/2, -z+1/2'
    '-x, -y, -z'
    'x, -y-1/2, z-1/2'
_cell_length_a     8.306(3)
_cell_length_b     17.600(3)
_cell_length_c     12.090(4)
_cell_angle_alpha     90.00
_cell_angle_beta     120.50(3)
_cell_angle_gamma     90.00
_cell_volume     1522.8(9)
_cell_formula_units_Z     4
_cell_measurement_reflns_used     20
_cell_measurement_theta_min     5.43
_cell_measurement_theta_max     6.21
_cell_measurement_temperature     292(2)
_exptl_crystal_description     block
_exptl_crystal_colour     colourless
_exptl_crystal_size_max     0.58
_exptl_crystal_size_mid     0.48
_exptl_crystal_size_min     0.42
_exptl_crystal_density_diffrn     1.227
_exptl_crystal_density_meas     ?
_exptl_crystal_density_method     'not measured'
_exptl_crystal_F_000     600
_exptl_absorpt_coefficient_mu     0.080
_exptl_absorpt_correction_type     none
_exptl_absorpt_correction_T_min     ?
_exptl_absorpt_correction_T_max     ?
_exptl_special_details
;
;
_diffrn_ambient_temperature     292(2)
_diffrn_radiation_type     MoK\a
_diffrn_radiation_wavelength     0.71073
_diffrn_radiation_source     'fine-focus sealed tube'
_diffrn_radiation_monochromator     graphite
_diffrn_measurement_device_type     'Enraf--Nonius CAD4'
_diffrn_measurement_method     Omega/2-Theta
_diffrn_detector_area_resol_mean     ?
_diffrn_reflns_number     3123
_diffrn_reflns_av_R_equivalents     0.0087
_diffrn_reflns_av_sigmaI/netI     0.0407
_diffrn_reflns_theta_min     1.70
_diffrn_reflns_theta_max     25.35
_diffrn_reflns_theta_full     25.35
_diffrn_measured_fraction_theta_max     0.997
_diffrn_measured_fraction_theta_full     0.997
_diffrn_reflns_limit_h_min     -9
_diffrn_reflns_limit_h_max     10
_diffrn_reflns_limit_k_min     -21
_diffrn_reflns_limit_k_max     0
_diffrn_reflns_limit_l_min     -8
_diffrn_reflns_limit_l_max     14
_diffrn_standards_number     3
_diffrn_standards_interval_count     200
_diffrn_standards_interval_time     ?
_diffrn_standards_decay_%     2.136
_refine_special_details
;
Refinement of <i>F</i>^2^ against ALL reflections. The weighted <i>R</i>-factor
wR and goodness of fit <i>S</i> are based on <i>F</i>^2^, conventional
<i>R</i>-factors <i>R</i> are based on <i>F</i>, with <i>F</i> set to zero for
negative <i>F</i>^2^. The threshold expression of <i>F</i>^2^ >
\s(<i>F</i>^2^) is used only for calculating <i>R</i>-factors(gt) etc. and is
not relevant to the choice of reflections for refinement. <i>R</i>-factors
based on <i>F</i>^2^ are statistically about twice as large as those based on
<i>F</i>, and <i>R</i>- factors based on ALL data will be even larger.
;
_reflns_number_total     2750
_reflns_number_gt     1600
_reflns_threshold_expression     I>2\s(I)
_refine_ls_structure_factor_coef     Fsqd
_refine_ls_matrix_type     full
_refine_ls_R_factor_all     0.1195
_refine_ls_R_factor_gt     0.0573
_refine_ls_wR_factor_gt     0.1682
_refine_ls_wR_factor_ref     0.1954
_refine_ls_goodness_of_fit_ref     1.120
_refine_ls_restrained_S_all     1.120
_refine_ls_number_reflns     3524
_refine_ls_number_parameters     275
_refine_ls_number_restraints     0
_refine_ls_hydrogen_treatment     constr
_refine_ls_weighting_scheme     calc
_refine_ls_weighting_details
                 'calc w=1/[\s^2^(Fo^2^)+(0.1033P)^2^] where P=(Fo^2^+2Fc^2^)/3'
_atom_sites_solution_hydrogens     geom
_atom_sites_solution_primary     direct
_atom_sites_solution_secondary     difmap
_refine_ls_shift/su_max     0.000
_refine_ls_shift/su_mean     0.000
_refine_diff_density_max     0.517
_refine_diff_density_min     -0.398
_refine_ls_extinction_method     none
_refine_ls_extinction_coef     ?
_refine_ls_extinction_expression
                                  'Fc^*^=kFc[1+0.001xFc^2^\l^3^/sin(2\q)]^-1/4^'
loop_
    _atom_type_symbol
    _atom_type_description
    _atom_type_scat_dispersion_real
    _atom_type_scat_dispersion_imag
    _atom_type_scat_source
    'C' 'C' 0.0033 0.0016
                         'International Tables Vol C Tables 4.2.6.8 and 6.1.1.4'
    'H' 'H' 0.0000 0.0000
                         'International Tables Vol C Tables 4.2.6.8 and 6.1.1.4'
    'O' 'O' 0.0106 0.0060
                         'International Tables Vol C Tables 4.2.6.8 and 6.1.1.4'
_computing_data_collection     'DIFRAC (Gabe & White, 1993)'
_computing_cell_refinement     'DIFRAC (Gabe & White, 1993)'
_computing_data_reduction     'NRCVAX (Gabe <i>et al.</i>, 1989)'
_computing_structure_solution     'SHELXS97 (Sheldrick, 2008)'
_computing_structure_refinement     'SHELXL97 (Sheldrick, 2008)'
_computing_molecular_graphics     'ORTEP-3 for Windows (Farrugia, 1997)'
_computing_publication_material     'SHELXL97 (Sheldrick, 2008)'
loop_
    _atom_site_type_symbol
    _atom_site_label
    _atom_site_fract_x
    _atom_site_fract_y
    _atom_site_fract_z
    _atom_site_U_iso_or_equiv
    _atom_site_adp_type
    _atom_site_calc_flag
    _atom_site_refinement_flags
    _atom_site_occupancy
    _atom_site_disorder_assembly
    _atom_site_disorder_group
    O O1 0.3148(4) 0.65100(12) -0.0098(2) 0.0834(8) Uani d . 1 . .
    O O2 0.0977(4) 0.56794(15) -0.0607(2) 0.0874(8) Uani d . 1 . .
    N N1 0.2608(4) 0.58823(15) 0.0018(2) 0.0591(7) Uani d . 1 . .
    C C1 0.3981(4) 0.53506(15) 0.0954(2) 0.0462(7) Uani d . 1 . .
    C C2 0.5784(4) 0.55976(15) 0.1727(3) 0.0547(8) Uani d . 1 . .
    H H2 0.6123 0.6089 0.1647 0.066 Uiso calc R 1 . .
    C C3 0.7087(4) 0.51059(14) 0.2623(3) 0.0510(7) Uani d . 1 . .
    H H3 0.8313 0.5264 0.3162 0.061 Uiso calc R 1 . .
    C C4 0.6543(3) 0.43718(14) 0.2711(2) 0.0414(7) Uani d . 1 . .
    C C5 0.4721(4) 0.41334(14) 0.1900(2) 0.0412(6) Uani d . 1 . .
    C C6 0.3404(4) 0.46264(15) 0.1011(2) 0.0470(7) Uani d . 1 . .
    H H6 0.2174 0.4474 0.0472 0.056 Uiso calc R 1 . .
    C C7 0.7734(4) 0.37453(13) 0.3611(2) 0.0433(7) Uani d . 1 . .
    C C8 0.6503(4) 0.30424(14) 0.2923(3) 0.0498(7) Uani d . 1 . .
    H H8A 0.6888 0.2815 0.2363 0.060 Uiso calc R 1 . .
    H H8B 0.6636 0.2666 0.3550 0.060 Uiso calc R 1 . .
    C C9 0.4461(4) 0.33044(14) 0.2134(3) 0.0475(7) Uani d . 1 . .
    C C10 0.9639(4) 0.36996(17) 0.3688(3) 0.0556(8) Uani d . 1 . .
    H H10A 0.9449 0.3681 0.2836 0.083 Uiso calc R 1 . .
    H H10B 1.0286 0.3250 0.4149 0.083 Uiso calc R 1 . .
    H H10C 1.0369 0.4139 0.4126 0.083 Uiso calc R 1 . .
    C C11 0.3445(4) 0.32497(16) 0.2899(3) 0.0629(8) Uani d . 1 . .
    H H11A 0.2224 0.3471 0.2409 0.094 Uiso calc R 1 . .
    H H11B 0.4147 0.3518 0.3696 0.094 Uiso calc R 1 . .
    H H11C 0.3330 0.2726 0.3070 0.094 Uiso calc R 1 . .
    C C12 0.3375(5) 0.28566(17) 0.0888(3) 0.0691(9) Uani d . 1 . .
    H H12A 0.3957 0.2920 0.0382 0.104 Uiso calc R 1 . .
    H H12B 0.2113 0.3040 0.0416 0.104 Uiso calc R 1 . .
    H H12C 0.3370 0.2328 0.1082 0.104 Uiso calc R 1 . .
    C C13 0.8050(3) 0.38424(14) 0.4966(2) 0.0424(7) Uani d . 1 . .
    C C14 0.7377(4) 0.44583(15) 0.5326(3) 0.0525(7) Uani d . 1 . .
    H H14 0.6684 0.4832 0.4727 0.063 Uiso calc R 1 . .
    C C15 0.7731(5) 0.45205(18) 0.6572(3) 0.0657(9) Uani d . 1 . .
    H H15 0.7272 0.4936 0.6801 0.079 Uiso calc R 1 . .
    C C16 0.8742(5) 0.39802(18) 0.7466(3) 0.0649(9) Uani d . 1 . .
    H H16 0.8993 0.4030 0.8305 0.078 Uiso calc R 1 . .
    C C17 0.9385(4) 0.33629(17) 0.7115(3) 0.0619(8) Uani d . 1 . .
    H H17 1.0052 0.2986 0.7714 0.074 Uiso calc R 1 . .
    C C18 0.9053(4) 0.32970(15) 0.5890(3) 0.0536(8) Uani d . 1 . .
    H H18 0.9512 0.2876 0.5672 0.064 Uiso calc R 1 . .
loop_
    _atom_site_aniso_label
    _atom_site_aniso_U_11
    _atom_site_aniso_U_22
    _atom_site_aniso_U_33
    _atom_site_aniso_U_12
    _atom_site_aniso_U_13
    _atom_site_aniso_U_23
    O1 0.105(2) 0.0546(14) 0.0831(18) 0.0145(13) 0.0427(16) 0.0192(12)
    O2 0.0538(15) 0.114(2) 0.0807(18) 0.0204(14) 0.0243(14) 0.0379(15)
    N1 0.0687(19) 0.0662(17) 0.0489(15) 0.0182(15) 0.0348(15) 0.0129(13)
    C1 0.0531(18) 0.0503(16) 0.0419(15) 0.0122(13) 0.0290(14) 0.0097(12)
    C2 0.066(2) 0.0441(15) 0.0586(18) 0.0014(14) 0.0355(17) 0.0093(14)
    C3 0.0448(17) 0.0513(16) 0.0500(17) -0.0111(13) 0.0189(15) -0.0031(13)
    C4 0.0422(16) 0.0455(14) 0.0407(15) 0.0016(12) 0.0240(14) 0.0024(11)
    C5 0.0432(15) 0.0465(14) 0.0385(14) -0.0023(12) 0.0241(13) -0.0024(12)
    C6 0.0435(16) 0.0579(17) 0.0416(15) 0.0000(13) 0.0232(13) 0.0009(13)
    C7 0.0430(16) 0.0428(14) 0.0445(16) 0.0007(11) 0.0225(14) 0.0013(12)
    C8 0.0589(19) 0.0421(14) 0.0493(17) -0.0005(13) 0.0281(16) -0.0057(13)
    C9 0.0499(17) 0.0459(15) 0.0461(16) -0.0061(12) 0.0240(14) -0.0021(12)
    C10 0.0440(17) 0.0702(19) 0.0536(18) 0.0084(14) 0.0255(15) 0.0057(14)
    C11 0.063(2) 0.0612(18) 0.073(2) -0.0036(15) 0.0405(18) 0.0111(16)
    C12 0.070(2) 0.0606(19) 0.0594(19) -0.0165(16) 0.0203(18) -0.0095(16)
    C13 0.0376(15) 0.0455(14) 0.0427(15) -0.0034(11) 0.0194(13) -0.0001(12)
    C14 0.0540(18) 0.0528(16) 0.0495(16) 0.0063(13) 0.0254(15) -0.0006(13)
    C15 0.071(2) 0.074(2) 0.0593(19) 0.0067(18) 0.0385(18) -0.0074(17)
    C16 0.070(2) 0.086(2) 0.0445(17) -0.0004(18) 0.0338(17) 0.0021(17)
    C17 0.064(2) 0.070(2) 0.0500(18) 0.0018(16) 0.0277(17) 0.0146(15)
    C18 0.0608(19) 0.0491(16) 0.0548(18) 0.0069(14) 0.0323(16) 0.0074(14)
_geom_special_details
;
All esds (except the esd in the dihedral angle between two l.s. planes) are
estimated using the full covariance matrix. The cell esds are taken into
account individually in the estimation of esds in distances, angles and
torsion angles; correlations between esds in cell parameters are only used
when they are defined by crystal symmetry. An approximate (isotropic)
treatment of cell esds is used for estimating esds involving l.s. planes.
;
loop_
    _geom_bond_atom_site_label_1
    _geom_bond_atom_site_label_2
    _geom_bond_site_symmetry_2
    _geom_bond_distance
    _geom_bond_publ_flag
    O1 N1 . 1.227(3) ?
    O2 N1 . 1.223(3) ?
    N1 C1 . 1.465(3) ?
    C1 C2 . 1.373(4) ?
    C1 C6 . 1.376(4) ?
    C2 C3 . 1.380(4) ?
    C2 H2 . 0.9300 ?
    C3 C4 . 1.390(3) ?
    C3 H3 . 0.9300 ?
    C4 C5 . 1.386(4) ?
    C4 C7 . 1.512(3) ?
    C5 C6 . 1.382(4) ?
    C5 C9 . 1.522(3) ?
    C6 H6 . 0.9300 ?
    C7 C13 . 1.531(3) ?
    C7 C10 . 1.540(4) ?
    C7 C8 . 1.551(4) ?
    C8 C9 . 1.535(4) ?
    C8 H8A . 0.9700 ?
    C8 H8B . 0.9700 ?
    C9 C12 . 1.524(4) ?
    C9 C11 . 1.539(4) ?
    C10 H10A . 0.9600 ?
    C10 H10B . 0.9600 ?
    C10 H10C . 0.9600 ?
    C11 H11A . 0.9600 ?
    C11 H11B . 0.9600 ?
    C11 H11C . 0.9600 ?
    C12 H12A . 0.9600 ?
    C12 H12B . 0.9600 ?
    C12 H12C . 0.9600 ?
    C13 C18 . 1.385(4) ?
    C13 C14 . 1.387(3) ?
    C14 C15 . 1.385(4) ?
    C14 H14 . 0.9300 ?
    C15 C16 . 1.363(4) ?
    C15 H15 . 0.9300 ?
    C16 C17 . 1.370(4) ?
    C16 H16 . 0.9300 ?
    C17 C18 . 1.366(4) ?
    C17 H17 . 0.9300 ?
    C18 H18 . 0.9300 ?
loop_
    _geom_angle_atom_site_label_1
    _geom_angle_atom_site_label_2
    _geom_angle_atom_site_label_3
    _geom_angle_site_symmetry_1
    _geom_angle_site_symmetry_3
    _geom_angle
    _geom_angle_publ_flag
    O2 N1 O1 . . 123.2(3) ?
    O2 N1 C1 . . 118.3(3) ?
    O1 N1 C1 . . 118.5(3) ?
    C2 C1 C6 . . 123.1(2) ?
    C2 C1 N1 . . 118.4(2) ?
    C6 C1 N1 . . 118.5(3) ?
    C1 C2 C3 . . 119.1(2) ?
    C1 C2 H2 . . 120.5 ?
    C3 C2 H2 . . 120.5 ?
    C2 C3 C4 . . 119.1(3) ?
    C2 C3 H3 . . 120.4 ?
    C4 C3 H3 . . 120.4 ?
    C5 C4 C3 . . 120.5(2) ?
    C5 C4 C7 . . 111.6(2) ?
    C3 C4 C7 . . 127.9(2) ?
    C6 C5 C4 . . 120.6(2) ?
    C6 C5 C9 . . 128.0(2) ?
    C4 C5 C9 . . 111.5(2) ?
    C1 C6 C5 . . 117.6(3) ?
    C1 C6 H6 . . 121.2 ?
    C5 C6 H6 . . 121.2 ?
    C4 C7 C13 . . 112.52(19) ?
    C4 C7 C10 . . 111.0(2) ?
    C13 C7 C10 . . 109.2(2) ?
    C4 C7 C8 . . 100.6(2) ?
    C13 C7 C8 . . 111.82(19) ?
    C10 C7 C8 . . 111.6(2) ?
    C9 C8 C7 . . 108.3(2) ?
    C9 C8 H8A . . 110.0 ?
    C7 C8 H8A . . 110.0 ?
    C9 C8 H8B . . 110.0 ?
    C7 C8 H8B . . 110.0 ?
    H8A C8 H8B . . 108.4 ?
    C5 C9 C12 . . 112.4(2) ?
    C5 C9 C8 . . 100.8(2) ?
    C12 C9 C8 . . 111.8(2) ?
    C5 C9 C11 . . 110.2(2) ?
    C12 C9 C11 . . 109.4(2) ?
    C8 C9 C11 . . 112.2(2) ?
    C7 C10 H10A . . 109.5 ?
    C7 C10 H10B . . 109.5 ?
    H10A C10 H10B . . 109.5 ?
    C7 C10 H10C . . 109.5 ?
    H10A C10 H10C . . 109.5 ?
    H10B C10 H10C . . 109.5 ?
    C9 C11 H11A . . 109.5 ?
    C9 C11 H11B . . 109.5 ?
    H11A C11 H11B . . 109.5 ?
    C9 C11 H11C . . 109.5 ?
    H11A C11 H11C . . 109.5 ?
    H11B C11 H11C . . 109.5 ?
    C9 C12 H12A . . 109.5 ?
    C9 C12 H12B . . 109.5 ?
    H12A C12 H12B . . 109.5 ?
    C9 C12 H12C . . 109.5 ?
    H12A C12 H12C . . 109.5 ?
    H12B C12 H12C . . 109.5 ?
    C18 C13 C14 . . 117.5(2) ?
    C18 C13 C7 . . 119.5(2) ?
    C14 C13 C7 . . 123.0(2) ?
    C15 C14 C13 . . 120.4(3) ?
    C15 C14 H14 . . 119.8 ?
    C13 C14 H14 . . 119.8 ?
    C16 C15 C14 . . 120.9(3) ?
    C16 C15 H15 . . 119.6 ?
    C14 C15 H15 . . 119.6 ?
    C15 C16 C17 . . 119.2(3) ?
    C15 C16 H16 . . 120.4 ?
    C17 C16 H16 . . 120.4 ?
    C18 C17 C16 . . 120.5(3) ?
    C18 C17 H17 . . 119.8 ?
    C16 C17 H17 . . 119.8 ?
    C17 C18 C13 . . 121.5(2) ?
    C17 C18 H18 . . 119.2 ?
    C13 C18 H18 . . 119.2 ?
loop_
    _geom_torsion_atom_site_label_1
    _geom_torsion_atom_site_label_2
    _geom_torsion_atom_site_label_3
    _geom_torsion_atom_site_label_4
    _geom_torsion_site_symmetry_1
    _geom_torsion_site_symmetry_2
    _geom_torsion_site_symmetry_3
    _geom_torsion_site_symmetry_4
    _geom_torsion
    _geom_torsion_publ_flag
    O2 N1 C1 C2 . . . . -175.0(2) ?
    O1 N1 C1 C2 . . . . 4.8(3) ?
    O2 N1 C1 C6 . . . . 5.4(3) ?
    O1 N1 C1 C6 . . . . -174.9(2) ?
    C6 C1 C2 C3 . . . . -1.1(4) ?
    N1 C1 C2 C3 . . . . 179.2(2) ?
    C1 C2 C3 C4 . . . . 0.6(4) ?
    C2 C3 C4 C5 . . . . 0.7(4) ?
    C2 C3 C4 C7 . . . . 179.7(2) ?
    C3 C4 C5 C6 . . . . -1.5(3) ?
    C7 C4 C5 C6 . . . . 179.3(2) ?
    C3 C4 C5 C9 . . . . 178.0(2) ?
    C7 C4 C5 C9 . . . . -1.2(3) ?
    C2 C1 C6 C5 . . . . 0.3(4) ?
    N1 C1 C6 C5 . . . . 180.0(2) ?
    C4 C5 C6 C1 . . . . 1.0(3) ?
    C9 C5 C6 C1 . . . . -178.4(2) ?
    C5 C4 C7 C13 . . . . -102.2(2) ?
    C3 C4 C7 C13 . . . . 78.7(3) ?
    C5 C4 C7 C10 . . . . 135.1(2) ?
    C3 C4 C7 C10 . . . . -44.0(3) ?
    C5 C4 C7 C8 . . . . 16.9(2) ?
    C3 C4 C7 C8 . . . . -162.2(2) ?
    C4 C7 C8 C9 . . . . -26.4(2) ?
    C13 C7 C8 C9 . . . . 93.2(2) ?
    C10 C7 C8 C9 . . . . -144.1(2) ?
    C6 C5 C9 C12 . . . . 45.0(3) ?
    C4 C5 C9 C12 . . . . -134.4(2) ?
    C6 C5 C9 C8 . . . . 164.2(2) ?
    C4 C5 C9 C8 . . . . -15.2(2) ?
    C6 C5 C9 C11 . . . . -77.2(3) ?
    C4 C5 C9 C11 . . . . 103.4(3) ?
    C7 C8 C9 C5 . . . . 25.7(2) ?
    C7 C8 C9 C12 . . . . 145.3(2) ?
    C7 C8 C9 C11 . . . . -91.4(3) ?
    C4 C7 C13 C18 . . . . 177.5(2) ?
    C10 C7 C13 C18 . . . . -58.8(3) ?
    C8 C7 C13 C18 . . . . 65.2(3) ?
    C4 C7 C13 C14 . . . . -2.6(3) ?
    C10 C7 C13 C14 . . . . 121.0(3) ?
    C8 C7 C13 C14 . . . . -115.0(3) ?
    C18 C13 C14 C15 . . . . 0.8(4) ?
    C7 C13 C14 C15 . . . . -179.1(3) ?
    C13 C14 C15 C16 . . . . 0.0(5) ?
    C14 C15 C16 C17 . . . . -1.1(5) ?
    C15 C16 C17 C18 . . . . 1.5(5) ?
    C16 C17 C18 C13 . . . . -0.6(4) ?
    C14 C13 C18 C17 . . . . -0.5(4) ?
    C7 C13 C18 C17 . . . . 179.4(3) ?
