# Supplementary material for: 1,3,3-Trimethyl-5-nitro-1-phenyl­indane
Source: Acta Crystallogr Sect E Struct Rep Online. 2010 Feb 17;66(Pt 3):o645. doi: 10.1107/S1600536810005647 (PMC2983522; doi:10.1107/S1600536810005647)
Supplement: Supplementary file 2 [file e-66-0o645-Isup2.hkl]

# 
# h,k,l, Fc-squared, Fo-squared, sigma(Fo-squared) and status flag 
# 
data_I
_shelx_title ' M13 IN P21/C' 
_shelx_refln_list_code          4 
_shelx_F_calc_maximum      132.87 
_exptl_crystal_F_000       600.00 
_reflns_d_resolution_high  0.8254 
 
loop_ 
 _symmetry_equiv_pos_as_xyz 
 'x, y, z' 
 '-x, y+1/2, -z+1/2' 
 '-x, -y, -z' 
 'x, -y-1/2, z-1/2' 
 
_cell_length_a     8.3060 
_cell_length_b    17.5999 
_cell_length_c    12.0900 
_cell_angle_alpha  90.000 
_cell_angle_beta  120.500 
_cell_angle_gamma  90.000 
 
_shelx_F_squared_multiplier     1.000 
 
loop_ 
 _refln_index_h 
 _refln_index_k 
 _refln_index_l 
 _refln_F_squared_calc 
 _refln_F_squared_meas 
 _refln_F_squared_sigma 
 _refln_observed_status 
   1   0   0     1605.60     1472.01      6.90 o 
   2   0   0     3905.86     3921.08     53.12 o 
   3   0   0     3623.92     3465.05     20.23 o 
   4   0   0      118.22      145.11      5.00 o 
   5   0   0      207.68      188.90      5.31 o 
   6   0   0       16.97       23.68      4.97 o 
   7   0   0      120.04      118.96      9.57 o 
   8   0   0        4.29       13.99      4.68 o 
   2   1   0     5299.68     5610.48     70.18 o 
   3   1   0       33.55        6.24      5.11 o 
   4   1   0      736.90      823.85     11.72 o 
   5   1   0       43.39       52.63      3.99 o 
   6   1   0       79.87       71.93      6.05 o 
   7   1   0       35.84       25.83      7.23 o 
   8   1   0        0.00        0.00      6.11 o 
   0   2   0     5032.49     4850.00     27.60 o 
   1   2   0      265.28      247.24      3.37 o 
   2   2   0     1355.67     1346.13      8.17 o 
   3   2   0      266.99      178.64      7.12 o 
   4   2   0      107.08       95.44      4.50 o 
   5   2   0        0.58        1.27      3.48 o 
   6   2   0       97.39      114.09      6.69 o 
   7   2   0       13.19       11.80      6.27 o 
   8   2   0        7.70        8.18      6.37 o 
   1   3   0    13907.25    13468.39    105.46 o 
   2   3   0     1716.52     1719.92     10.26 o 
   4   3   0      232.43      197.99      7.45 o 
   5   3   0       17.54       20.62      3.65 o 
   6   3   0       50.79       57.65      5.84 o 
   7   3   0       67.56       29.68      9.52 o 
   8   3   0        1.06        0.00      5.70 o 
   0   4   0     5566.31     5453.86     41.05 o 
   1   4   0     3032.13     3000.61     11.72 o 
   2   4   0      345.96      326.84      4.34 o 
   4   4   0      189.78      243.64      6.59 o 
   5   4   0        4.07        0.00      4.12 o 
   6   4   0       14.03       15.17      5.49 o 
   7   4   0       14.39       12.44      5.78 o 
   8   4   0        1.86        1.17      5.44 o 
   1   5   0       29.61       31.74      2.12 o 
   2   5   0       75.46       88.59      3.35 o 
   4   5   0      163.01      171.87      6.59 o 
   5   5   0        0.70        5.12      3.08 o 
   6   5   0       16.97       26.50      5.12 o 
   7   5   0      101.71      111.30      8.39 o 
   8   5   0        0.05        0.00      5.89 o 
   0   6   0       59.88       52.74      1.68 o 
   1   6   0        1.75        2.89      1.82 o 
   2   6   0       29.62       24.76      2.84 o 
   4   6   0       32.91       41.87      4.12 o 
   5   6   0        5.94        2.36      4.27 o 
   6   6   0        4.99        8.71      4.95 o 
   7   6   0        0.02        4.09      5.01 o 
   8   6   0       33.35       41.57      7.69 o 
   1   7   0      318.29      330.72      5.56 o 
   2   7   0        5.67        8.78      2.26 o 
   3   7   0      189.59      200.92      4.53 o 
   4   7   0      100.95      100.39      5.87 o 
   5   7   0        8.70        8.97      4.17 o 
   6   7   0        6.62        8.71      4.12 o 
   7   7   0       52.72       50.95      6.96 o 
   8   7   0        0.04        1.03      5.53 o 
   0   8   0     2609.46     2761.66      8.83 o 
   1   8   0      737.01      772.43      8.34 o 
   2   8   0      169.46      195.16      4.96 o 
   3   8   0      113.66      106.99      3.54 o 
   4   8   0      330.45      356.20      8.44 o 
   5   8   0       71.73       63.00      4.03 o 
   6   8   0       15.83       13.47      4.88 o 
   7   8   0       13.20       15.49      5.39 o 
   8   8   0        3.38        5.68      5.26 o 
   1   9   0        0.07        0.15      2.37 o 
   2   9   0       46.07       36.89      3.63 o 
   3   9   0       10.04       14.87      1.93 o 
   4   9   0      142.01      115.85      6.87 o 
   5   9   0      171.70      199.03      8.62 o 
   6   9   0       35.59       49.79      6.00 o 
   7   9   0       16.65       17.30      6.37 o 
   0  10   0      376.78      419.45      5.22 o 
   1  10   0       15.54       14.40      1.61 o 
   2  10   0        6.00        8.20      2.67 o 
   3  10   0      100.83       83.85      3.69 o 
   4  10   0        6.08        5.34      4.63 o 
   5  10   0       18.84       23.30      3.34 o 
   6  10   0       62.45       67.50      6.95 o 
   7  10   0        4.34        0.00      6.20 o 
   1  11   0       73.53       87.07      4.40 o 
   2  11   0        6.53        5.75      3.66 o 
   3  11   0       14.84       12.59      3.93 o 
   4  11   0      756.23      725.69     14.99 o 
   5  11   0       15.85       15.09      5.63 o 
   6  11   0       26.81       23.03      6.32 o 
   7  11   0        1.19        5.19      5.34 o 
   0  12   0        1.37        0.00      2.35 o 
   1  12   0        0.51        0.00      3.54 o 
   2  12   0      240.99      231.27      7.84 o 
   3  12   0       39.25       38.93      3.22 o 
   4  12   0        0.00        1.10      4.79 o 
   5  12   0      256.40      311.61      8.16 o 
   6  12   0       11.64       17.39      5.72 o 
   7  12   0       20.36       32.35      7.47 o 
   1  13   0      137.42      164.13      6.35 o 
   2  13   0       77.27       60.53      5.82 o 
   3  13   0       71.41       65.84      5.72 o 
   4  13   0        2.54        0.00      4.68 o 
   5  13   0       23.03       24.08      3.94 o 
   6  13   0        0.15        4.18      4.62 o 
   0  14   0        7.70        6.75      2.79 o 
   1  14   0        1.05        3.81      3.99 o 
   2  14   0       10.19       13.97      2.80 o 
   3  14   0       54.56       58.26      3.67 o 
   4  14   0       24.41       24.93      4.65 o 
   5  14   0       26.79       17.24      5.88 o 
   6  14   0        0.03        0.01      4.99 o 
   1  15   0       75.57       71.87      6.48 o 
   2  15   0       18.76       17.68      5.44 o 
   3  15   0       23.60       25.50      5.20 o 
   4  15   0       12.64       10.19      5.57 o 
   5  15   0        5.31        9.85      5.27 o 
   6  15   0        2.02        3.35      5.55 o 
   0  16   0        2.67        3.36      3.36 o 
   1  16   0       16.57       14.53      5.54 o 
   2  16   0       24.47       17.87      5.24 o 
   3  16   0        1.67        2.59      4.30 o 
   4  16   0       10.04        6.77      4.60 o 
   5  16   0       18.36       21.24      5.96 o 
   1  17   0        0.03        0.00      4.55 o 
   2  17   0       33.86       27.72      5.97 o 
   3  17   0        1.57        6.07      2.87 o 
   4  17   0        0.00        0.00      5.56 o 
   5  17   0       12.01       18.09      5.80 o 
   0  18   0       77.99       85.03      7.19 o 
   1  18   0        5.00        0.00      5.78 o 
   2  18   0        2.06        0.00      5.63 o 
   3  18   0        2.09        0.00      5.46 o 
   4  18   0        0.56        1.01      5.43 o 
   1  19   0        6.31       15.45      3.01 o 
   2  19   0      102.70      119.95      9.23 o 
   3  19   0        0.67        4.36      4.57 o 
   0  20   0        2.39        2.76      5.11 o 
   1  20   0        3.86       10.19      5.66 o 
   2  20   0       13.58       12.68      6.44 o 
   1  21   0        3.73        0.01      5.62 o 
  -8   1   1        7.67        7.14      5.82 o 
  -7   1   1        6.50        8.49      5.09 o 
  -6   1   1       31.63       21.48      4.65 o 
  -5   1   1      100.71       86.20      5.21 o 
  -4   1   1     1512.68     1650.72     14.70 o 
  -2   1   1     1315.54     1347.59      7.48 o 
  -1   1   1     2425.58     2273.55     28.94 o 
   0   1   1      804.71      795.28      3.18 o 
   2   1   1        1.17        4.70      1.97 o 
   3   1   1        4.85        1.01      2.54 o 
   4   1   1       72.09       56.70      5.74 o 
   5   1   1      159.12      184.23      7.13 o 
   6   1   1        0.96        7.43      4.84 o 
   7   1   1        5.35       15.46      5.18 o 
   8   1   1       14.08        4.85      6.80 o 
  -8   2   1        9.43       11.13      5.57 o 
  -7   2   1      242.34      238.24     10.40 o 
  -6   2   1        3.23        6.98      3.54 o 
  -5   2   1       53.46       60.21      2.99 o 
  -4   2   1      808.48      900.32     10.24 o 
  -3   2   1      636.95      592.47      7.83 o 
  -2   2   1      439.54      398.19      4.03 o 
  -1   2   1     7860.75     7889.15     60.24 o 
   0   2   1     3259.20     3301.19     27.26 o 
   2   2   1      165.89      156.33      3.10 o 
   4   2   1       59.17       66.05      4.30 o 
   5   2   1       45.97       52.62      5.27 o 
   6   2   1      413.98      507.39     13.07 o 
   7   2   1        0.22        2.39      4.72 o 
   8   2   1        9.14       24.33      6.66 o 
  -8   3   1        0.49        4.53      4.75 o 
  -7   3   1      116.37      107.48      9.75 o 
  -6   3   1       97.44      103.69      5.86 o 
  -5   3   1       42.10       47.11      4.47 o 
  -4   3   1      568.06      565.88      9.27 o 
  -2   3   1     1457.40     1454.86      8.59 o 
  -1   3   1      235.14      231.76      2.77 o 
   0   3   1     1083.98     1001.71      4.19 o 
   1   3   1     3158.18     2436.14     16.13 o 
   2   3   1     1009.34      982.77      9.10 o 
   4   3   1       12.29       13.52      4.42 o 
   5   3   1      113.76      128.54      6.58 o 
   6   3   1      202.03      225.62     10.39 o 
   7   3   1       10.70        4.83      6.20 o 
   8   3   1        1.23        0.00      6.10 o 
  -8   4   1        0.13        0.00      5.76 o 
  -7   4   1      196.36      215.53      9.80 o 
  -6   4   1        2.76        2.41      4.33 o 
  -5   4   1      115.45      141.47      4.49 o 
  -4   4   1      209.00      218.66      5.68 o 
  -3   4   1      931.39      860.39     10.30 o 
  -2   4   1     4539.31     4627.20     63.02 o 
  -1   4   1     2499.48     2417.59      9.81 o 
   0   4   1     2549.09     2489.60      7.03 o 
   1   4   1     2254.67     2225.53     11.13 o 
   2   4   1       64.48       70.83      3.27 o 
   4   4   1       21.12       17.40      3.71 o 
   5   4   1      155.81      176.70      5.62 o 
   6   4   1       16.13       19.82      6.26 o 
   7   4   1        0.43        2.80      4.94 o 
   8   4   1        0.70        0.00      6.87 o 
  -8   5   1       34.24       31.36      7.13 o 
  -7   5   1       15.41       20.93      5.68 o 
  -6   5   1      410.60      448.08     12.22 o 
  -5   5   1      471.45      539.25     10.10 o 
  -4   5   1        2.08        0.00      3.30 o 
  -2   5   1      286.13      307.76      5.03 o 
  -1   5   1        0.53        1.65      1.54 o 
   0   5   1       14.19       12.41      0.96 o 
   1   5   1      257.69      227.23      4.71 o 
   2   5   1        0.09        0.80      2.41 o 
   4   5   1        0.02        0.00      3.40 o 
   5   5   1      116.21      143.25      6.63 o 
   6   5   1       10.28       12.51      5.21 o 
   7   5   1        7.07        7.48      5.81 o 
   8   5   1        0.73        0.01      6.24 o 
  -8   6   1        4.34        0.00      6.18 o 
  -7   6   1       33.68       36.90      6.52 o 
  -6   6   1      544.56      628.22     13.75 o 
  -5   6   1       62.79       73.29      3.46 o 
  -4   6   1     2136.75     2278.79     17.62 o 
  -3   6   1     1351.58     1318.10     13.42 o 
  -2   6   1     1202.51     1190.32      8.77 o 
  -1   6   1     1735.35     1644.78      9.70 o 
   0   6   1       15.52       14.25      1.07 o 
   1   6   1      125.58      103.49      3.30 o 
   2   6   1     1388.97     1395.02     11.55 o 
   3   6   1        8.67        0.00      4.10 o 
   4   6   1       72.31       86.61      4.79 o 
   5   6   1      302.83      339.72      7.78 o 
   6   6   1        9.60       19.12      5.31 o 
   7   6   1       15.96       19.09      6.41 o 
  -8   7   1        3.00        6.43      5.75 o 
  -7   7   1        3.67        3.65      5.19 o 
  -6   7   1       64.66       71.82      7.05 o 
  -5   7   1      124.38      142.42      5.57 o 
  -4   7   1       20.72       17.95      3.60 o 
  -3   7   1     1399.28     1437.96     11.52 o 
  -2   7   1      698.64      699.44      8.29 o 
  -1   7   1      386.13      364.93      4.94 o 
   0   7   1     1292.45     1328.36      7.15 o 
   1   7   1      204.33      184.05      4.65 o 
   2   7   1        2.16        5.12      2.73 o 
   3   7   1      115.48      112.07      5.06 o 
   4   7   1        0.50        0.00      3.74 o 
   5   7   1       63.91       64.50      5.61 o 
   6   7   1        0.43        7.42      2.52 o 
   7   7   1       20.13       22.36      6.69 o 
  -8   8   1        0.37        4.39      4.98 o 
  -7   8   1       57.58       73.85      7.34 o 
  -6   8   1       29.63       29.24      3.35 o 
  -5   8   1       50.30       61.42      3.92 o 
  -4   8   1      103.21      119.15      5.26 o 
  -3   8   1       13.46       14.17      1.96 o 
  -2   8   1      611.87      610.96      7.96 o 
  -1   8   1       12.98       13.31      1.55 o 
   0   8   1      328.25      369.61      4.23 o 
   1   8   1       21.30       22.41      2.57 o 
   2   8   1      486.14      466.56      8.11 o 
   3   8   1       45.98       37.96      2.60 o 
   4   8   1        0.50        3.68      3.40 o 
   5   8   1       91.79       85.35      4.59 o 
   6   8   1        1.69        6.78      2.63 o 
   7   8   1        1.29        5.74      5.54 o 
  -8   9   1       12.95       12.54      6.94 o 
  -7   9   1        0.02        0.00      5.62 o 
  -6   9   1       18.97       18.13      5.85 o 
  -5   9   1      487.58      491.43     11.41 o 
  -4   9   1        0.10        2.82      3.14 o 
  -3   9   1      156.02      147.10      4.35 o 
  -2   9   1        9.80        5.85      2.72 o 
  -1   9   1      264.77      286.42      5.11 o 
   0   9   1      156.55      178.70      3.48 o 
   1   9   1      396.85      394.12      7.87 o 
   2   9   1        7.72        4.97      2.87 o 
   3   9   1        3.28        0.92      3.48 o 
   4   9   1       27.47       22.14      5.62 o 
   5   9   1       10.79        6.03      4.75 o 
   6   9   1        0.42        0.00      4.52 o 
   7   9   1        4.64        2.96      6.16 o 
  -7  10   1       24.24       18.88      6.54 o 
  -6  10   1      155.95      179.11      9.02 o 
  -5  10   1       41.78       41.70      3.99 o 
  -4  10   1        1.75        2.32      3.95 o 
  -3  10   1      142.47      124.27      4.06 o 
  -2  10   1       49.28       62.81      4.03 o 
  -1  10   1       29.18       41.16      2.22 o 
   0  10   1       67.23       89.47      2.77 o 
   1  10   1     1841.04     1873.64     15.51 o 
   2  10   1       21.53       20.92      3.45 o 
   3  10   1       77.24       67.77      3.59 o 
   4  10   1       51.39       39.56      5.96 o 
   5  10   1        3.44        0.00      5.26 o 
   6  10   1        1.33        4.04      4.89 o 
   7  10   1        0.56        0.00      6.22 o 
  -7  11   1       24.57       22.86      6.26 o 
  -6  11   1       35.16       41.65      6.10 o 
  -5  11   1       67.85       78.26      6.60 o 
  -4  11   1      241.78      213.44      8.96 o 
  -3  11   1       18.21       20.10      3.37 o 
  -2  11   1        2.42        0.99      2.92 o 
  -1  11   1      100.82       97.35      3.51 o 
   0  11   1        1.39        1.86      1.97 o 
   1  11   1       20.96       25.58      4.04 o 
   2  11   1      199.53      197.01      7.06 o 
   3  11   1      535.41      586.05     11.73 o 
   4  11   1      342.10      356.90     10.96 o 
   5  11   1       15.79       12.16      5.37 o 
   6  11   1        2.28        3.11      5.26 o 
   7  11   1        3.51        2.11      6.14 o 
  -7  12   1        9.61        0.99      6.80 o 
  -6  12   1        0.48        0.00      5.02 o 
  -5  12   1       87.18       91.73      5.19 o 
  -4  12   1        5.80        0.00      4.67 o 
  -3  12   1       19.81       18.62      2.71 o 
  -2  12   1        0.95        2.41      1.62 o 
  -1  12   1      171.50      187.03      5.03 o 
   0  12   1       21.02       15.10      2.75 o 
   1  12   1       45.75       44.96      4.22 o 
   2  12   1      111.15      110.56      5.75 o 
   3  12   1        1.61        0.00      4.34 o 
   4  12   1       26.20       35.98      5.52 o 
   5  12   1        0.82        3.32      5.04 o 
   6  12   1        2.74        2.67      5.07 o 
  -7  13   1        0.62        1.24      5.69 o 
  -6  13   1        3.62        1.28      5.30 o 
  -5  13   1       27.71       30.06      4.28 o 
  -4  13   1       30.80       24.28      5.37 o 
  -3  13   1        2.88        0.00      4.66 o 
  -2  13   1       88.56       91.31      4.86 o 
  -1  13   1        0.10        1.03      3.14 o 
   0  13   1      284.12      287.77      5.74 o 
   1  13   1       48.17       55.44      5.02 o 
   2  13   1      179.52      159.91      8.31 o 
   3  13   1       69.47       80.42      5.96 o 
   4  13   1       58.92       59.20      7.45 o 
   5  13   1        6.21        0.00      5.74 o 
   6  13   1        2.43        2.59      5.72 o 
  -6  14   1        0.46        0.00      5.69 o 
  -5  14   1       26.00       30.62      3.62 o 
  -4  14   1       20.06       21.82      3.54 o 
  -3  14   1      618.37      635.13     10.60 o 
  -2  14   1        7.90        1.91      4.82 o 
  -1  14   1       58.82       63.82      5.16 o 
   0  14   1       67.83       74.69      3.93 o 
   1  14   1     1034.50     1074.07     16.33 o 
   2  14   1      149.20      162.36      6.86 o 
   3  14   1        0.29        3.80      4.07 o 
   4  14   1       13.81       11.46      5.33 o 
   5  14   1        0.58        0.00      5.36 o 
   6  14   1       20.03       24.22      6.46 o 
  -6  15   1       11.02        9.06      6.19 o 
  -5  15   1       15.52        3.59      6.72 o 
  -4  15   1       30.82       20.43      6.42 o 
  -3  15   1      312.91      322.34     10.93 o 
  -2  15   1      149.68      156.73      7.49 o 
  -1  15   1      175.97      188.34      6.23 o 
   0  15   1       34.31       36.47      3.21 o 
   1  15   1      763.39      783.47     15.78 o 
   2  15   1       20.55       13.28      5.82 o 
   3  15   1       30.77       43.16      5.43 o 
   4  15   1        1.77        0.00      5.11 o 
   5  15   1        4.21        8.93      5.16 o 
  -6  16   1        4.37        2.76      5.97 o 
  -5  16   1        6.42        6.09      5.32 o 
  -4  16   1        2.46        0.00      5.19 o 
  -3  16   1       44.10       35.01      6.34 o 
  -2  16   1       50.26       61.72      6.84 o 
  -1  16   1      229.06      256.85      7.36 o 
   0  16   1       30.05       36.61      4.04 o 
   1  16   1       27.61       12.87      6.63 o 
   2  16   1        5.56        9.52      2.63 o 
   3  16   1        0.87        4.52      4.66 o 
   4  16   1        0.07        0.00      5.36 o 
   5  16   1        1.96        3.28      5.56 o 
  -5  17   1        0.00        0.01      5.46 o 
  -4  17   1        0.67        0.00      5.59 o 
  -3  17   1       13.01        0.00      5.55 o 
  -2  17   1      209.94      217.46     10.37 o 
  -1  17   1        5.53        3.98      4.60 o 
   0  17   1      329.16      354.36     12.18 o 
   1  17   1       20.54       15.66      5.62 o 
   2  17   1       36.02       32.57      6.63 o 
   3  17   1        3.95        6.44      4.72 o 
   4  17   1       12.64       28.33      3.54 o 
  -4  18   1        2.47        9.25      4.64 o 
  -3  18   1        0.11        6.38      4.59 o 
  -2  18   1        0.00        0.00      4.94 o 
  -1  18   1        2.10        7.04      4.45 o 
   0  18   1       18.67       19.59      3.58 o 
   2  18   1        0.00        0.72      4.61 o 
   3  18   1        1.55        1.72      5.05 o 
   4  18   1        3.36        0.01      5.79 o 
  -4  19   1        0.08        0.01      5.95 o 
  -3  19   1        0.71        0.00      5.52 o 
  -2  19   1       39.11       47.07      6.79 o 
  -1  19   1        1.90        0.00      5.61 o 
   0  19   1        0.00        0.00      5.52 o 
   1  19   1        6.07        6.66      4.99 o 
   2  19   1        8.40        9.59      5.32 o 
   3  19   1       13.02       20.96      6.64 o 
  -3  20   1        0.36        6.50      2.95 o 
  -2  20   1        1.52        2.59      5.40 o 
  -1  20   1       24.50       20.83      6.38 o 
   0  20   1       21.14       24.79      3.56 o 
   1  20   1       18.70       16.08      6.50 o 
   2  20   1        2.87        5.54      5.49 o 
  -1  21   1        1.62        4.89      5.80 o 
   0  21   1        6.72        9.12      5.74 o 
  -9   0   2        8.26        1.01      6.35 o 
  -8   0   2        0.28        0.00      4.42 o 
  -7   0   2      201.95      206.56     10.01 o 
  -6   0   2        3.27        6.01      2.05 o 
  -5   0   2      101.33       97.00      3.48 o 
  -4   0   2      113.66      111.06      4.09 o 
  -3   0   2      242.58      254.55      4.97 o 
  -2   0   2    17655.72    16654.84    110.86 o 
  -1   0   2     4936.68     4964.49     47.36 o 
   0   0   2     1138.67     1267.55      4.60 o 
   2   0   2       51.79       58.64      2.19 o 
   3   0   2        0.47        0.00      2.80 o 
   4   0   2      102.35      113.98      6.51 o 
   5   0   2       49.70       57.38      5.73 o 
   6   0   2      171.23      218.42      9.78 o 
   7   0   2       73.17       62.73      9.63 o 
  -9   1   2        2.06        6.47      5.31 o 
  -8   1   2        4.41        5.77      5.44 o 
  -7   1   2        1.01        0.00      5.04 o 
  -6   1   2      167.30      174.79      7.00 o 
  -5   1   2       53.00       49.44      4.22 o 
  -4   1   2      379.57      435.80      6.93 o 
  -3   1   2      749.07      729.19      7.54 o 
  -2   1   2      190.55      149.18      2.48 o 
  -1   1   2     1405.33     1383.20      6.28 o 
   0   1   2      166.47      164.27      2.16 o 
   2   1   2      191.34      227.09      4.04 o 
   3   1   2        3.22        0.00      3.47 o 
   4   1   2       16.47        0.00      5.14 o 
   5   1   2      390.38      458.72     11.51 o 
   6   1   2       23.02       39.78      6.12 o 
   7   1   2        0.38        3.85      4.99 o 
  -9   2   2        0.49        0.01      5.57 o 
  -8   2   2        3.90        1.71      4.89 o 
  -7   2   2        2.80        0.00      4.92 o 
  -6   2   2       24.20       19.62      4.91 o 
  -5   2   2       19.45       26.39      2.25 o 
  -4   2   2       25.79       26.32      2.98 o 
  -3   2   2      385.21      388.15      5.58 o 
  -2   2   2        5.24        6.97      1.04 o 
  -1   2   2       16.27       16.22      1.10 o 
   0   2   2      191.56      177.83      2.26 o 
   2   2   2       68.40       77.50      3.33 o 
   4   2   2       11.82        1.11      4.23 o 
   5   2   2       59.55       67.53      6.44 o 
   6   2   2       30.76       31.32      6.17 o 
   7   2   2       12.85        9.58      6.36 o 
  -9   3   2        1.63        0.00      6.00 o 
  -8   3   2        9.47        5.52      5.98 o 
  -7   3   2       28.72       20.91      6.21 o 
  -6   3   2        8.75        0.00      4.13 o 
  -5   3   2        1.21        0.00      3.38 o 
  -4   3   2        1.89        3.39      2.66 o 
  -3   3   2     1002.25      808.54     10.37 o 
  -2   3   2     1158.49     1043.22      6.95 o 
  -1   3   2     3616.58     3519.81     49.88 o 
   0   3   2       46.46       45.84      1.39 o 
   1   3   2     1537.25     1218.92     13.31 o 
   2   3   2        2.44        6.06      2.43 o 
   3   3   2        2.78        0.00      3.27 o 
   4   3   2       20.95       16.40      5.46 o 
   5   3   2      519.83      615.51     13.19 o 
   6   3   2       27.28       32.15      6.80 o 
   7   3   2        0.63        0.37      5.10 o 
  -9   4   2        0.68        2.91      6.08 o 
  -8   4   2        8.80        0.00      6.59 o 
  -7   4   2       30.69       16.58      6.16 o 
  -6   4   2       37.38       35.26      4.94 o 
  -5   4   2      387.23      384.60      6.94 o 
  -4   4   2        0.13        3.59      1.42 o 
  -3   4   2       44.33       46.04      2.50 o 
  -2   4   2      444.62      411.94      4.64 o 
  -1   4   2      121.84      104.01      2.24 o 
   0   4   2      162.90      162.61      2.18 o 
   1   4   2       64.31       59.30      2.84 o 
   2   4   2     3845.79     4530.72     20.79 o 
   4   4   2      296.55      249.88     10.73 o 
   5   4   2      264.35      347.07     10.14 o 
   6   4   2        1.74        0.00      5.46 o 
   7   4   2        0.03        0.00      5.58 o 
  -9   5   2        8.71       19.21      6.23 o 
  -8   5   2       86.90      117.49      9.20 o 
  -7   5   2      350.35      422.19     12.67 o 
  -6   5   2       13.79       20.47      2.80 o 
  -5   5   2      367.15      387.13      8.64 o 
  -4   5   2      272.34      279.12      6.94 o 
  -3   5   2      294.80      256.66      5.87 o 
  -2   5   2        7.95        5.66      1.16 o 
  -1   5   2        9.34        6.05      1.93 o 
   0   5   2     1230.23     1290.00      7.01 o 
   1   5   2     1032.78      995.94     10.80 o 
   2   5   2     2391.95     2665.62     19.14 o 
   3   5   2        0.28        3.79      2.87 o 
   4   5   2       99.27       56.38      8.09 o 
   5   5   2      246.67      283.70     10.19 o 
   6   5   2       43.82       56.87      5.90 o 
   7   5   2        0.25        2.10      5.28 o 
  -8   6   2       42.01       47.25      8.13 o 
  -7   6   2       25.61       22.60      6.18 o 
  -6   6   2       97.07      108.12      6.56 o 
  -5   6   2       15.20       13.97      2.21 o 
  -4   6   2      570.81      553.06      8.89 o 
  -3   6   2       65.70       60.69      3.34 o 
  -2   6   2      154.16      136.89      3.18 o 
  -1   6   2      168.20      157.31      3.21 o 
   0   6   2      835.19      860.57      5.58 o 
   1   6   2      175.17      178.90      4.49 o 
   2   6   2      242.82      261.27      6.16 o 
   3   6   2        7.30        1.95      3.73 o 
   4   6   2       16.61       11.97      4.52 o 
   5   6   2        0.01        0.00      5.11 o 
   6   6   2       40.23       51.00      6.15 o 
   7   6   2        0.06        0.00      5.74 o 
  -8   7   2        1.22        0.00      6.07 o 
  -7   7   2       92.92      110.07      8.51 o 
  -6   7   2      216.28      209.13      8.93 o 
  -5   7   2       32.20       28.65      4.58 o 
  -4   7   2      219.58      168.82      6.26 o 
  -3   7   2      219.27      203.56      4.43 o 
  -2   7   2      516.58      562.87      6.55 o 
  -1   7   2     1573.55     1516.40     10.31 o 
   0   7   2      949.28     1005.00      7.04 o 
   1   7   2      669.55      677.33      9.95 o 
   2   7   2       23.45       35.91      3.78 o 
   3   7   2      144.59      190.61      6.13 o 
   4   7   2       38.20       20.24      6.11 o 
   5   7   2       18.41       20.42      5.23 o 
   6   7   2       20.16       13.74      6.14 o 
   7   7   2        0.11        2.59      5.51 o 
  -8   8   2       16.75       13.95      6.41 o 
  -7   8   2      167.25      163.99      9.38 o 
  -6   8   2      353.42      370.40     10.68 o 
  -5   8   2      766.28      782.35     11.22 o 
  -4   8   2       52.99       60.49      3.15 o 
  -3   8   2      122.10      103.31      3.36 o 
  -2   8   2     1093.02     1109.38      9.64 o 
  -1   8   2       48.15       38.96      2.09 o 
   0   8   2      141.96      161.20      2.96 o 
   1   8   2     2201.50     2446.13     16.63 o 
   2   8   2      182.95      207.43      6.12 o 
   3   8   2        4.80        1.46      3.26 o 
   4   8   2       90.09       94.36      5.39 o 
   5   8   2        0.83        7.70      4.12 o 
   6   8   2       23.25       30.97      6.05 o 
   7   8   2        3.10        0.00      6.09 o 
  -8   9   2        0.68        2.56      5.22 o 
  -7   9   2        2.22        4.57      4.81 o 
  -6   9   2       73.23       68.91      7.40 o 
  -5   9   2      248.96      229.07      8.71 o 
  -4   9   2        3.77        8.52      1.80 o 
  -3   9   2       52.94       46.54      2.73 o 
  -2   9   2      854.47      862.63      9.20 o 
  -1   9   2       45.66       64.71      2.67 o 
   0   9   2      163.09      194.50      3.96 o 
   1   9   2      175.70      168.40      6.13 o 
   2   9   2        1.51        5.09      2.67 o 
   3   9   2       94.07      128.61      5.29 o 
   4   9   2       95.11       58.92      7.97 o 
   5   9   2       61.09       72.83      6.48 o 
   6   9   2        3.40        0.54      5.53 o 
   7   9   2        3.69        9.88      5.47 o 
  -8  10   2       28.86       25.01      7.48 o 
  -7  10   2       12.63        3.87      5.60 o 
  -6  10   2       21.16       13.82      6.45 o 
  -5  10   2      325.12      342.19      8.13 o 
  -4  10   2        8.68       11.14      2.09 o 
  -3  10   2       97.04       86.53      3.46 o 
  -2  10   2       77.78       86.86      3.42 o 
  -1  10   2      345.68      309.56      5.64 o 
   0  10   2      193.66      177.47      4.01 o 
   1  10   2       58.37       61.20      3.76 o 
   2  10   2       10.59        9.45      1.75 o 
   3  10   2       16.95       12.28      2.76 o 
   4  10   2        0.06        7.05      3.91 o 
   5  10   2       17.70       16.42      5.94 o 
   6  10   2        1.41        0.00      5.71 o 
  -8  11   2        0.00        0.42      5.77 o 
  -7  11   2       31.66       25.47      6.78 o 
  -6  11   2      237.04      216.26     10.85 o 
  -5  11   2        3.23       11.19      2.48 o 
  -4  11   2       28.63       25.76      4.64 o 
  -3  11   2        3.00        0.00      3.23 o 
  -2  11   2       20.44       23.87      2.43 o 
  -1  11   2      561.89      564.63      8.35 o 
   0  11   2      202.31      191.86      4.91 o 
   1  11   2        0.47        0.00      3.43 o 
   2  11   2      107.65       85.68      6.71 o 
   3  11   2      115.74      145.38      6.80 o 
   4  11   2        1.71        0.00      4.96 o 
   5  11   2        1.09        1.18      4.54 o 
   6  11   2        0.03        0.00      6.27 o 
  -7  12   2        0.05        2.87      5.39 o 
  -6  12   2      104.43      139.40      8.35 o 
  -5  12   2       26.51       30.88      3.31 o 
  -4  12   2      221.57      213.11      7.58 o 
  -3  12   2       21.07       25.54      2.53 o 
  -2  12   2       16.84       20.55      2.30 o 
  -1  12   2       44.15       43.58      2.83 o 
   0  12   2      177.18      185.41      4.72 o 
   1  12   2      543.48      562.53     10.54 o 
   2  12   2       31.50       16.93      5.33 o 
   3  12   2       64.69       76.03      4.38 o 
   4  12   2       44.36       40.26      5.52 o 
   5  12   2       18.75       16.59      6.12 o 
   6  12   2       16.06       21.07      7.06 o 
  -7  13   2       23.51       18.17      7.01 o 
  -6  13   2       15.01       15.51      5.62 o 
  -5  13   2        4.23        0.78      4.83 o 
  -4  13   2       26.81       19.18      5.20 o 
  -3  13   2       49.40       46.17      4.97 o 
  -2  13   2       18.57       17.43      2.62 o 
  -1  13   2      163.71      176.96      5.15 o 
   0  13   2       78.69       80.02      3.76 o 
   1  13   2       99.47       95.25      6.57 o 
   2  13   2      559.75      490.73     14.94 o 
   3  13   2       17.62       19.29      5.32 o 
   4  13   2        0.01        0.00      5.09 o 
   5  13   2       12.35        5.74      6.42 o 
   6  13   2        0.68        0.00      6.50 o 
  -7  14   2        4.63        1.46      5.51 o 
  -6  14   2        0.71        2.97      5.04 o 
  -5  14   2       16.28       15.84      3.24 o 
  -4  14   2        9.51       11.31      4.99 o 
  -3  14   2        6.42        8.26      4.20 o 
  -2  14   2       61.05       51.13      3.91 o 
  -1  14   2        0.24        3.54      3.65 o 
   0  14   2        6.73        6.90      3.04 o 
   1  14   2        1.20        0.00      5.13 o 
   2  14   2       14.95        6.30      5.23 o 
   3  14   2        7.45        9.22      4.83 o 
   4  14   2       23.21       19.52      6.19 o 
   5  14   2       11.31       14.00      5.68 o 
  -6  15   2        5.24        9.78      5.53 o 
  -5  15   2        1.44        4.03      4.87 o 
  -4  15   2       32.27       34.71      6.31 o 
  -3  15   2        2.29        0.00      5.51 o 
  -2  15   2        9.07       11.54      2.35 o 
  -1  15   2        1.84        6.04      3.72 o 
   0  15   2       66.81       62.52      4.38 o 
   1  15   2      108.73      105.03      7.77 o 
   2  15   2       48.97       18.51      6.90 o 
   3  15   2       15.30       16.22      5.02 o 
   4  15   2       20.45        8.96      7.06 o 
   5  15   2        1.90        3.47      5.32 o 
  -6  16   2        1.37        7.84      5.33 o 
  -5  16   2        7.78        7.07      5.02 o 
  -4  16   2       40.41       37.95      6.00 o 
  -3  16   2      393.62      409.83     11.74 o 
  -2  16   2      258.11      273.41      7.61 o 
  -1  16   2       49.73       52.85      3.98 o 
   0  16   2       75.18       81.37      6.46 o 
   1  16   2      121.38      132.85      7.97 o 
   2  16   2        2.63        0.00      5.49 o 
   3  16   2       30.19       25.50      5.89 o 
   4  16   2        3.21        7.91      2.95 o 
  -5  17   2        0.01        0.01      5.43 o 
  -4  17   2        0.38        4.68      2.92 o 
  -3  17   2       13.83       12.82      6.17 o 
  -2  17   2       66.16       85.74      5.02 o 
  -1  17   2       13.15        5.30      5.64 o 
   0  17   2      108.46       85.35      8.97 o 
   1  17   2        1.02        0.00      4.66 o 
   2  17   2        9.77        0.00      6.22 o 
   3  17   2        7.43        5.02      5.38 o 
   4  17   2        5.09        5.53      5.72 o 
  -5  18   2        2.88        0.00      6.26 o 
  -4  18   2        0.16        0.00      5.58 o 
  -3  18   2       53.50       48.28      6.78 o 
  -2  18   2        0.04        0.00      5.44 o 
  -1  18   2       13.78       20.09      5.18 o 
   0  18   2        5.62        0.00      5.95 o 
   2  18   2        2.03        0.00      5.34 o 
   3  18   2        3.12        6.93      4.87 o 
  -4  19   2       28.68       28.71      7.21 o 
  -3  19   2        5.41        0.00      5.95 o 
  -2  19   2        9.66       10.83      5.97 o 
  -1  19   2       33.52       46.76      6.87 o 
   0  19   2        0.22        0.00      5.77 o 
   1  19   2        1.69        1.14      5.41 o 
   2  19   2        5.34        1.58      5.96 o 
   3  19   2        1.30        0.00      7.03 o 
  -3  20   2       17.67       14.69      6.45 o 
  -2  20   2        0.00        1.63      5.14 o 
  -1  20   2       31.03       30.45      3.97 o 
   0  20   2        1.34        2.26      3.12 o 
   1  20   2        0.26        0.01      5.31 o 
   2  20   2        2.19        0.01      5.82 o 
  -1  21   2       11.44        9.85      6.59 o 
   0  21   2        0.47        0.01      5.64 o 
  -9   1   3        0.55        5.63      4.98 o 
  -8   1   3       37.32       45.16      5.66 o 
  -7   1   3       44.96       35.84      5.80 o 
  -6   1   3        8.02        9.84      4.15 o 
  -5   1   3      488.02      512.92      8.95 o 
  -4   1   3      476.03      533.02      7.21 o 
  -3   1   3       77.99       99.38      2.67 o 
  -2   1   3    15390.52    16057.46    115.11 o 
  -1   1   3     7127.67     7851.84     76.05 o 
   0   1   3     1186.88     1218.70      6.22 o 
   2   1   3      334.57      360.84      8.47 o 
   4   1   3       14.94        2.25      5.35 o 
   5   1   3       13.33        8.98      5.57 o 
   6   1   3       11.92        7.82      5.51 o 
   7   1   3        6.97        0.00      7.17 o 
  -9   2   3       24.93       20.72      6.56 o 
  -8   2   3       17.03        3.61      5.80 o 
  -7   2   3        5.33        9.62      2.67 o 
  -6   2   3       34.79       41.28      2.89 o 
  -5   2   3      480.12      500.30      7.54 o 
  -4   2   3      298.16      280.38      4.91 o 
  -3   2   3      192.43      192.88      3.50 o 
  -2   2   3      378.99      344.08      3.14 o 
  -1   2   3    15680.77    17188.82    120.71 o 
   0   2   3      174.38      155.11      2.29 o 
   1   2   3        3.54        3.15      2.42 o 
   2   2   3      196.62      220.15      5.61 o 
   4   2   3       54.59       42.09      6.59 o 
   5   2   3      180.79      220.69      8.86 o 
   6   2   3        1.06        0.84      5.20 o 
   7   2   3        0.78        0.00      6.40 o 
  -9   3   3        5.66        2.17      6.42 o 
  -8   3   3        2.71        0.17      5.37 o 
  -7   3   3       95.64       92.91      6.85 o 
  -6   3   3        0.14        2.28      3.34 o 
  -5   3   3      212.41      218.29      5.03 o 
  -4   3   3       63.17       51.56      3.31 o 
  -3   3   3     3320.04     3355.68     15.02 o 
  -2   3   3      920.77      868.22      6.65 o 
  -1   3   3     2666.95     2671.67      7.21 o 
   0   3   3     2837.30     2705.91     10.54 o 
   1   3   3      851.77      698.44     12.09 o 
   2   3   3      640.43      765.01     10.92 o 
   4   3   3       16.14        4.04      5.41 o 
   5   3   3        3.03       10.11      2.84 o 
   6   3   3        0.25        0.00      5.19 o 
   7   3   3        0.52        0.40      6.04 o 
  -9   4   3       56.85       51.00      8.59 o 
  -8   4   3       33.19       34.98      6.10 o 
  -7   4   3       14.22       25.27      4.89 o 
  -6   4   3        8.06       11.19      1.99 o 
  -5   4   3      174.38      171.81      4.60 o 
  -4   4   3     1344.03     1296.68     10.74 o 
  -3   4   3       88.33       92.87      2.66 o 
  -2   4   3        3.75        6.05      1.14 o 
  -1   4   3     1083.35     1029.47      8.26 o 
   0   4   3      589.03      574.70      4.70 o 
   1   4   3       73.85       78.07      3.65 o 
   2   4   3       61.96       87.43      3.95 o 
   4   4   3       23.58       14.65      5.42 o 
   5   4   3       74.16       82.48      7.22 o 
   6   4   3        0.00        0.00      5.77 o 
   7   4   3        0.98        6.50      5.79 o 
  -9   5   3        0.76        0.00      5.97 o 
  -8   5   3       27.04       25.17      7.20 o 
  -7   5   3       63.19       84.74      6.15 o 
  -6   5   3       32.95       39.25      4.31 o 
  -5   5   3       13.40       15.58      2.12 o 
  -4   5   3        2.43        4.24      1.43 o 
  -3   5   3       29.99       22.25      1.71 o 
  -2   5   3      223.60      239.85      3.93 o 
  -1   5   3      734.77      743.77      6.70 o 
   0   5   3      162.90      182.40      3.30 o 
   1   5   3     2911.48     2303.27     24.79 o 
   2   5   3        0.17        0.00      2.79 o 
   5   5   3       17.80       21.74      5.45 o 
   6   5   3       58.79       58.99      8.53 o 
   7   5   3        1.90        0.00      6.18 o 
  -9   6   3        6.93       22.84      5.98 o 
  -8   6   3      102.66      118.84      8.92 o 
  -7   6   3        7.63        5.78      4.83 o 
  -6   6   3       79.19       95.10      4.46 o 
  -5   6   3      521.81      517.17      8.07 o 
  -4   6   3      261.84      244.93      6.03 o 
  -3   6   3      134.47      128.00      3.42 o 
  -2   6   3        4.10        0.00      2.23 o 
  -1   6   3        1.55        3.78      1.89 o 
   0   6   3      482.89      549.20      5.07 o 
   1   6   3       12.60       10.04      3.28 o 
   2   6   3        7.21       17.74      2.55 o 
   3   6   3       25.09        0.00      7.05 o 
   4   6   3       48.27       34.62      6.58 o 
   5   6   3        0.04        5.88      4.55 o 
   6   6   3        0.98        0.00      5.53 o 
   7   6   3        4.15        7.14      6.21 o 
  -9   7   3       28.30       24.61      8.12 o 
  -8   7   3        0.00        0.54      5.65 o 
  -7   7   3        9.18       10.39      4.68 o 
  -6   7   3      197.48      191.43      8.62 o 
  -5   7   3        0.05        0.00      3.92 o 
  -4   7   3       25.43       25.52      3.28 o 
  -3   7   3      188.57      175.99      4.29 o 
  -2   7   3     1805.32     1841.90     12.20 o 
  -1   7   3      791.26      827.51      7.92 o 
   0   7   3      464.55      454.63      5.50 o 
   1   7   3       90.11       78.75      5.43 o 
   2   7   3      121.41      119.15      5.93 o 
   3   7   3        3.17        6.00      3.26 o 
   5   7   3       15.13       18.04      5.03 o 
   6   7   3       33.27       43.66      6.58 o 
  -8   8   3       13.78        3.87      6.37 o 
  -7   8   3        0.78        0.00      5.40 o 
  -6   8   3      198.27      224.66      6.45 o 
  -5   8   3       24.32       24.73      2.51 o 
  -4   8   3      273.94      282.69      7.05 o 
  -3   8   3      241.53      262.50      5.18 o 
  -2   8   3        5.09        6.06      1.46 o 
  -1   8   3        8.01       11.18      1.54 o 
   0   8   3      193.68      219.23      3.64 o 
   1   8   3        4.69        3.82      2.85 o 
   2   8   3       30.73       34.85      3.44 o 
   3   8   3       18.66       28.57      2.69 o 
   4   8   3       50.97       35.72      6.24 o 
   5   8   3        7.27        0.00      5.99 o 
   6   8   3        0.05        5.66      5.17 o 
  -8   9   3       13.40        0.00      7.20 o 
  -7   9   3      249.77      236.87     12.27 o 
  -6   9   3      179.32      186.28      9.08 o 
  -5   9   3       34.96       36.55      3.22 o 
  -4   9   3      180.28      159.75      6.44 o 
  -3   9   3        0.04        2.89      2.45 o 
  -2   9   3        0.48        0.00      2.92 o 
  -1   9   3      298.89      341.07      5.82 o 
   0   9   3       20.93       19.18      1.84 o 
   1   9   3       48.27       43.32      3.64 o 
   2   9   3       97.35       83.24      6.51 o 
   3   9   3        4.03        9.59      2.15 o 
   4   9   3        2.78        1.28      4.51 o 
   5   9   3        4.62        3.00      5.22 o 
   6   9   3        6.30       14.59      6.26 o 
  -8  10   3        0.25        7.67      4.61 o 
  -7  10   3       27.21       20.15      6.13 o 
  -6  10   3      222.00      236.10      9.53 o 
  -5  10   3      114.99      113.39      4.55 o 
  -4  10   3       84.83       76.39      5.15 o 
  -3  10   3        1.24        1.42      2.69 o 
  -2  10   3       77.40       78.97      3.24 o 
  -1  10   3      522.46      541.62      7.77 o 
   0  10   3      777.14      838.24      8.37 o 
   1  10   3       16.47       18.45      3.35 o 
   2  10   3       65.39       63.62      5.34 o 
   3  10   3      261.27      272.64      9.21 o 
   4  10   3       28.23       25.12      5.99 o 
   5  10   3        2.77        0.00      6.00 o 
   6  10   3        3.82        9.86      5.12 o 
  -8  11   3       19.29       17.12      7.55 o 
  -7  11   3        3.30        2.49      4.82 o 
  -6  11   3        5.05       10.32      2.76 o 
  -5  11   3       19.79       24.50      2.97 o 
  -4  11   3        7.35       10.20      3.41 o 
  -3  11   3        2.66        3.30      2.95 o 
  -2  11   3       39.83       48.95      3.06 o 
  -1  11   3       80.95       86.65      4.60 o 
   0  11   3        0.01        2.20      2.04 o 
   1  11   3       30.13       30.03      4.18 o 
   2  11   3      340.28      278.91     12.75 o 
   3  11   3      141.01      149.01      7.85 o 
   4  11   3       93.35       40.69     10.31 o 
   5  11   3       24.70       25.13      6.54 o 
   6  11   3        3.07        0.00      6.43 o 
  -7  12   3        2.39        0.00      5.63 o 
  -6  12   3        1.16        0.00      4.87 o 
  -5  12   3        2.15        3.31      4.01 o 
  -4  12   3       29.92       23.68      4.47 o 
  -3  12   3       17.17       17.12      2.12 o 
  -2  12   3       47.79       53.22      3.12 o 
  -1  12   3       88.70      102.51      3.92 o 
   0  12   3       11.48        8.35      1.88 o 
   1  12   3      103.49      107.24      6.50 o 
   2  12   3       72.17       76.76      6.90 o 
   3  12   3       11.16       15.33      4.65 o 
   4  12   3        4.61        3.64      5.02 o 
   5  12   3        4.48        1.32      5.96 o 
  -7  13   3        0.09        0.01      4.94 o 
  -6  13   3        1.50        4.83      4.11 o 
  -5  13   3        0.64        0.00      4.41 o 
  -4  13   3        4.78        7.36      2.49 o 
  -3  13   3        5.43        0.26      3.86 o 
  -2  13   3        3.83        8.10      2.00 o 
  -1  13   3        1.40        6.35      2.84 o 
   0  13   3       57.91       63.33      3.85 o 
   1  13   3       67.56       69.28      6.24 o 
   2  13   3      149.40      127.41      9.50 o 
   3  13   3       64.32       71.87      6.76 o 
   4  13   3        2.97        0.00      4.95 o 
   5  13   3        4.54        6.71      5.93 o 
  -7  14   3        4.19        7.74      5.26 o 
  -6  14   3       14.45       20.68      4.02 o 
  -5  14   3        2.90        5.37      4.55 o 
  -4  14   3       12.93       15.23      4.24 o 
  -3  14   3       31.00       27.75      2.77 o 
  -2  14   3       22.74       19.39      2.72 o 
  -1  14   3        0.17        2.56      1.94 o 
   0  14   3        0.70        4.59      1.94 o 
   1  14   3       14.33       23.49      4.50 o 
   2  14   3       70.87       70.00      6.49 o 
   3  14   3       49.87       73.40      6.69 o 
   4  14   3        2.08        8.26      4.66 o 
   5  14   3       16.51       29.74      6.48 o 
  -6  15   3        3.56        7.29      4.73 o 
  -5  15   3        0.01        0.00      4.78 o 
  -4  15   3        3.61        0.00      4.88 o 
  -3  15   3        4.23        1.05      4.72 o 
  -2  15   3       33.84       39.87      5.11 o 
  -1  15   3        0.74        0.00      4.30 o 
   0  15   3       21.89       14.55      4.02 o 
   1  15   3       11.50        0.00      5.28 o 
   2  15   3       28.36       10.94      7.58 o 
   3  15   3        2.75        6.41      4.67 o 
   4  15   3        0.14        0.00      5.63 o 
  -6  16   3        4.22        6.07      5.76 o 
  -5  16   3       16.86       14.33      5.19 o 
  -4  16   3        8.62       12.19      5.11 o 
  -3  16   3        5.23        4.82      5.21 o 
  -2  16   3        9.13        5.88      4.59 o 
  -1  16   3       24.14       26.98      3.52 o 
   0  16   3       79.67       96.12      6.21 o 
   1  16   3       55.91       59.01      6.24 o 
   2  16   3        1.00        5.42      4.36 o 
   3  16   3       13.16        6.99      5.98 o 
   4  16   3        0.26        0.01      5.76 o 
  -5  17   3        0.00        3.90      4.23 o 
  -4  17   3        1.30        0.00      4.83 o 
  -3  17   3        4.99        7.42      5.30 o 
  -2  17   3       86.33      106.36      7.26 o 
  -1  17   3        0.04        0.49      4.60 o 
   0  17   3       27.24       20.83      6.78 o 
   1  17   3        6.09        9.39      4.66 o 
   2  17   3        0.16        2.89      4.70 o 
   3  17   3        4.73        0.00      5.66 o 
  -5  18   3       35.88       47.00      6.47 o 
  -4  18   3        4.81        0.19      5.69 o 
  -3  18   3        0.23        0.00      5.55 o 
  -2  18   3        4.55        6.81      4.42 o 
  -1  18   3        4.45        4.07      4.91 o 
   0  18   3        0.86        0.00      5.50 o 
   2  18   3        3.00        6.17      5.29 o 
   3  18   3       17.53       24.05      6.51 o 
  -4  19   3        0.01        3.29      4.72 o 
  -3  19   3        8.29        9.31      5.38 o 
  -2  19   3        0.12        0.01      5.04 o 
  -1  19   3        3.91        0.19      5.40 o 
   0  19   3        7.69        1.35      5.88 o 
   1  19   3       14.42       20.56      5.92 o 
   2  19   3        7.13        5.75      6.74 o 
  -3  20   3       23.87       24.55      6.75 o 
  -2  20   3        3.24        6.28      3.17 o 
  -1  20   3       16.15       11.80      6.20 o 
   0  20   3        2.88        6.17      5.41 o 
   1  20   3        2.70        0.00      6.78 o 
  -9   0   4       31.18       16.09      7.79 o 
  -8   0   4       24.62       26.84      5.31 o 
  -7   0   4       56.79       37.98      5.53 o 
  -6   0   4      828.84      884.31     13.19 o 
  -5   0   4     1717.64     1787.96     15.21 o 
  -4   0   4       25.23       30.25      1.88 o 
  -3   0   4       25.86       29.39      1.72 o 
  -2   0   4     9333.62     9233.06     94.54 o 
  -1   0   4      233.48      233.45      3.82 o 
   0   0   4     2372.56     2667.17      9.39 o 
   1   0   4       19.91       16.95      1.85 o 
   2   0   4       54.11       52.58      3.48 o 
   4   0   4       22.99       14.72      7.26 o 
   5   0   4       10.04       18.33      5.55 o 
   6   0   4       26.48       27.10      7.78 o 
  -9   1   4        7.80        1.69      6.37 o 
  -8   1   4        8.15        9.17      4.82 o 
  -7   1   4       28.16       14.02      5.35 o 
  -6   1   4        2.38        3.81      2.03 o 
  -5   1   4      641.33      650.41      8.72 o 
  -4   1   4      145.29      157.10      4.33 o 
  -3   1   4      891.42      901.84      7.77 o 
  -2   1   4     2488.60     2533.86     12.00 o 
  -1   1   4     1080.54     1159.52      8.68 o 
   0   1   4     1758.79     2057.22      9.39 o 
   1   1   4      687.55      537.78     12.04 o 
   2   1   4       48.45       48.90      2.98 o 
   5   1   4       24.30       15.00      6.67 o 
   6   1   4        8.13       14.95      5.88 o 
  -9   2   4       16.47       20.06      6.00 o 
  -8   2   4       13.89       11.62      5.19 o 
  -7   2   4        4.42        5.47      4.15 o 
  -6   2   4       29.45       35.47      2.76 o 
  -5   2   4      232.37      236.73      5.17 o 
  -4   2   4       93.97       94.97      3.63 o 
  -3   2   4       60.46       58.20      2.23 o 
  -2   2   4     1758.66     1657.78      7.02 o 
  -1   2   4      173.78      177.47      3.95 o 
   0   2   4        0.00        1.04      1.54 o 
   1   2   4      168.47      165.84      4.79 o 
   2   2   4       10.02       11.57      2.82 o 
   3   2   4        7.33        0.00      5.05 o 
   5   2   4       41.02       39.16      7.29 o 
   6   2   4        8.12       11.37      5.95 o 
  -9   3   4        5.19        2.48      5.38 o 
  -8   3   4        7.77        7.88      4.55 o 
  -7   3   4        5.23        5.27      4.14 o 
  -6   3   4      452.78      469.80      9.69 o 
  -5   3   4      205.37      193.84      4.88 o 
  -4   3   4       28.00       28.16      2.50 o 
  -3   3   4        3.67        3.28      2.11 o 
  -2   3   4       22.39       30.58      1.67 o 
  -1   3   4     3223.71     3019.93     19.19 o 
   0   3   4       21.35       16.02      1.39 o 
   1   3   4       95.93       91.54      4.67 o 
   2   3   4        8.79       10.03      3.27 o 
   3   3   4       23.24        0.00      6.40 o 
   4   3   4       34.51        0.00      7.99 o 
   5   3   4        5.62        1.87      5.29 o 
   6   3   4        2.23        0.00      6.10 o 
  -9   4   4        0.01        0.00      5.77 o 
  -8   4   4        6.55        2.78      4.95 o 
  -7   4   4        5.89       13.82      2.27 o 
  -6   4   4       54.09       57.79      3.37 o 
  -5   4   4       31.50       32.92      2.47 o 
  -4   4   4      230.42      214.00      4.46 o 
  -3   4   4      202.79      210.84      4.05 o 
  -2   4   4       37.05       32.48      1.70 o 
  -1   4   4     1128.99     1123.29     10.78 o 
   0   4   4      916.03      946.12      6.79 o 
   1   4   4        6.65        7.22      2.71 o 
   2   4   4      234.58      273.81      7.33 o 
   3   4   4        3.49        0.00      4.52 o 
   5   4   4        2.09        0.00      5.52 o 
   6   4   4        4.88        6.75      5.46 o 
  -9   5   4       65.38       32.96      9.88 o 
  -8   5   4       81.07       73.57      8.69 o 
  -7   5   4       12.25       11.55      4.55 o 
  -6   5   4       13.30        8.97      4.16 o 
  -5   5   4        4.50        4.61      2.82 o 
  -4   5   4        0.07        0.00      2.73 o 
  -3   5   4       97.46      104.35      3.04 o 
  -2   5   4       14.37       10.94      1.33 o 
  -1   5   4      144.06      143.97      3.42 o 
   0   5   4      329.42      342.83      4.87 o 
   1   5   4       62.05       65.53      5.52 o 
   2   5   4      126.93      109.13      7.64 o 
   3   5   4        4.13        0.00      4.14 o 
   5   5   4       17.16        7.92      5.71 o 
   6   5   4        6.42        0.57      6.19 o 
  -9   6   4       11.33       12.27      6.88 o 
  -8   6   4      114.19      137.73      9.09 o 
  -7   6   4       24.68       10.14      5.85 o 
  -6   6   4       54.45       54.71      3.82 o 
  -5   6   4       14.43       18.70      2.32 o 
  -4   6   4      205.26      217.24      4.82 o 
  -3   6   4      584.00      534.26      6.99 o 
  -2   6   4      156.30      144.41      3.49 o 
  -1   6   4      280.31      274.53      4.73 o 
   0   6   4        2.27        2.39      2.04 o 
   1   6   4      349.24      378.61      8.01 o 
   2   6   4        4.00        4.34      3.08 o 
   3   6   4       32.11        0.00      8.82 o 
   4   6   4       17.67        6.00      5.99 o 
   5   6   4        0.01        0.00      5.34 o 
   6   6   4        0.61        0.00      5.73 o 
  -9   7   4       52.76       48.00      9.01 o 
  -8   7   4        0.02        0.00      5.36 o 
  -7   7   4        0.06        0.00      4.60 o 
  -6   7   4      232.37      236.88      8.07 o 
  -5   7   4      207.97      222.26      7.01 o 
  -4   7   4       64.50       68.68      3.00 o 
  -3   7   4       35.77       27.64      2.05 o 
  -2   7   4      470.92      457.45      6.47 o 
  -1   7   4      497.64      513.02      7.90 o 
   0   7   4      143.94      123.85      3.57 o 
   1   7   4       30.52       27.63      4.75 o 
   2   7   4       37.33       35.86      4.71 o 
   3   7   4       68.80       71.13      5.94 o 
   5   7   4       23.98       37.07      5.29 o 
   6   7   4        0.20        0.00      6.02 o 
  -9   8   4        0.35        1.69      5.47 o 
  -8   8   4       92.05      113.09      8.30 o 
  -7   8   4       29.65       31.27      5.92 o 
  -6   8   4       65.55       60.71      3.87 o 
  -5   8   4       55.29       57.99      3.33 o 
  -4   8   4        7.60        7.75      2.03 o 
  -3   8   4       24.88       29.25      2.25 o 
  -2   8   4       24.09       18.42      1.93 o 
  -1   8   4       39.30       55.35      2.63 o 
   0   8   4       75.90       81.26      2.66 o 
   1   8   4        0.72        0.00      3.24 o 
   2   8   4       57.19       58.68      4.73 o 
   3   8   4      200.16      186.61      7.88 o 
   4   8   4       35.64       25.15      6.59 o 
   5   8   4        0.63        0.00      5.22 o 
   6   8   4        5.46        0.00      6.48 o 
  -8   9   4       13.84       16.88      5.75 o 
  -7   9   4       31.57       36.81      6.08 o 
  -6   9   4        2.29        1.81      4.20 o 
  -5   9   4      151.42      160.88      6.48 o 
  -4   9   4      328.80      341.21      6.78 o 
  -3   9   4       41.32       42.80      2.74 o 
  -2   9   4        7.67        9.02      1.67 o 
  -1   9   4      325.00      357.62      7.50 o 
   0   9   4      117.88      109.82      3.73 o 
   1   9   4      100.62       87.65      6.43 o 
   2   9   4       41.39       29.23      5.43 o 
   3   9   4       57.78       61.54      5.49 o 
   5   9   4        7.70        8.70      5.92 o 
   6   9   4        6.70        5.67      6.99 o 
  -8  10   4        2.68        0.00      5.99 o 
  -7  10   4        1.24        0.00      5.38 o 
  -6  10   4       42.28       38.23      3.87 o 
  -5  10   4        6.68        4.72      3.97 o 
  -4  10   4       32.37       36.27      2.94 o 
  -3  10   4      232.55      210.15      5.46 o 
  -2  10   4       16.79       17.94      2.13 o 
  -1  10   4        4.05        1.97      3.31 o 
   0  10   4      255.00      271.25      5.05 o 
   1  10   4       13.76       11.54      3.83 o 
   2  10   4       51.46       58.25      6.01 o 
   3  10   4        0.00        0.28      4.36 o 
   4  10   4       24.49       10.73      6.74 o 
   5  10   4        1.41        0.00      5.59 o 
  -8  11   4       20.90       11.35      6.71 o 
  -7  11   4        0.02        0.00      4.75 o 
  -6  11   4       10.29       13.05      5.17 o 
  -5  11   4       15.31       12.72      4.27 o 
  -4  11   4        2.89        0.00      4.09 o 
  -3  11   4       35.77       39.25      2.86 o 
  -2  11   4      190.94      183.09      5.15 o 
  -1  11   4       80.27       76.42      5.27 o 
   0  11   4       20.92       11.39      3.49 o 
   1  11   4        7.70        3.90      3.99 o 
   2  11   4       24.41       13.54      5.16 o 
   3  11   4        4.71        6.93      2.77 o 
   5  11   4       15.67       22.81      6.40 o 
  -8  12   4        9.85       14.28      5.47 o 
  -7  12   4        0.95        5.48      4.58 o 
  -6  12   4       17.40       25.58      3.38 o 
  -5  12   4        6.42        5.17      4.18 o 
  -4  12   4      179.84      178.52      5.82 o 
  -3  12   4        3.77        1.83      3.80 o 
  -2  12   4        3.89        7.81      1.91 o 
  -1  12   4      171.31      173.86      5.47 o 
   0  12   4      703.86      720.56      9.93 o 
   1  12   4        2.91        0.00      4.28 o 
   2  12   4       49.23       31.47      7.08 o 
   3  12   4      181.23      171.00      9.40 o 
   4  12   4        2.67        0.00      5.40 o 
   5  12   4        0.70        6.15      3.63 o 
  -7  13   4       14.22       11.47      5.73 o 
  -6  13   4       43.95       44.67      6.72 o 
  -5  13   4       47.32       50.72      3.70 o 
  -4  13   4       47.02       43.40      3.44 o 
  -3  13   4       50.75       43.82      3.32 o 
  -2  13   4      132.86      153.98      5.12 o 
  -1  13   4       31.17       27.56      4.32 o 
   1  13   4      167.38      133.76      9.98 o 
   2  13   4      199.50      135.51     13.01 o 
   3  13   4        0.05        0.00      5.36 o 
   4  13   4        0.18        0.00      5.25 o 
   5  13   4        6.16       11.25      3.61 o 
  -7  14   4        0.01        0.01      5.69 o 
  -6  14   4       17.65       16.19      5.99 o 
  -5  14   4        0.19        0.16      4.62 o 
  -4  14   4       40.11       44.34      3.97 o 
  -3  14   4       88.79       86.39      4.28 o 
  -2  14   4        3.85       13.56      3.70 o 
  -1  14   4      113.96      119.12      5.20 o 
   0  14   4       21.98       21.15      3.72 o 
   1  14   4        5.25        0.15      4.87 o 
   2  14   4       27.31       15.52      7.01 o 
   3  14   4       25.58       25.47      6.11 o 
   4  14   4        2.64        0.00      5.98 o 
  -7  15   4        1.73        5.89      5.01 o 
  -6  15   4        0.37        0.00      5.52 o 
  -5  15   4       27.14       23.28      6.16 o 
  -4  15   4        5.03        0.65      5.04 o 
  -3  15   4        0.68        0.91      4.50 o 
  -2  15   4        8.33        0.74      4.73 o 
  -1  15   4       64.43       66.49      6.49 o 
   0  15   4       57.14       51.93      4.93 o 
   1  15   4        1.28        0.31      4.21 o 
   2  15   4        0.96        5.73      4.72 o 
   3  15   4        0.26        0.55      4.96 o 
   4  15   4        4.49        0.00      6.70 o 
  -6  16   4        1.21        5.02      4.77 o 
  -5  16   4       24.92       30.32      3.75 o 
  -4  16   4      229.73      252.14      8.14 o 
  -3  16   4       37.39       33.89      3.65 o 
  -2  16   4        0.00        0.00      4.42 o 
  -1  16   4      163.01      182.66      6.44 o 
   0  16   4        0.17        2.07      2.38 o 
   1  16   4        1.25        0.00      4.65 o 
   2  16   4       12.63       17.57      5.40 o 
   3  16   4        4.49        7.80      5.27 o 
  -6  17   4        3.32        8.69      5.36 o 
  -5  17   4        4.48        9.62      2.98 o 
  -4  17   4       27.04       40.70      6.82 o 
  -3  17   4        8.63        7.53      5.47 o 
  -2  17   4        0.25        3.59      4.46 o 
  -1  17   4       31.19       30.24      5.81 o 
   0  17   4       19.53       14.42      6.15 o 
   1  17   4       19.42        7.35      6.39 o 
   2  17   4        2.62        8.00      5.46 o 
   3  17   4       11.62       14.04      6.81 o 
  -5  18   4        0.87        0.00      6.12 o 
  -4  18   4        0.00        0.79      5.20 o 
  -3  18   4        1.63        7.70      4.64 o 
  -2  18   4       12.09       10.44      5.30 o 
  -1  18   4        1.86        2.19      4.93 o 
   0  18   4       12.14        8.75      6.25 o 
   2  18   4        1.20        6.28      5.32 o 
  -4  19   4       32.59       37.00      6.90 o 
  -3  19   4        0.05        0.01      5.37 o 
  -2  19   4        9.10        8.49      3.18 o 
  -1  19   4       19.52       16.41      6.31 o 
   0  19   4        8.67        4.38      6.24 o 
  -3  20   4       15.79       11.38      3.91 o 
  -2  20   4        0.62        6.54      3.06 o 
  -1  20   4        0.40        0.01      5.58 o 
   0  20   4       20.33       21.70      6.63 o 
  -9   1   5        4.46        3.31      5.47 o 
  -8   1   5       72.25       53.13      7.44 o 
  -7   1   5       60.73       58.34      5.40 o 
  -6   1   5       37.42       43.13      4.30 o 
  -5   1   5       20.72       23.72      2.14 o 
  -4   1   5      201.59      187.42      4.96 o 
  -3   1   5      280.67      289.83      4.80 o 
  -2   1   5     1169.53     1264.11      9.62 o 
  -1   1   5       29.13       33.09      1.96 o 
   0   1   5      214.93      251.20      4.28 o 
   1   1   5        5.68        3.50      1.82 o 
   2   1   5      102.20      125.41      3.57 o 
   5   1   5       42.61       67.03      7.50 o 
   6   1   5       30.38       33.77      9.64 o 
  -9   2   5       28.23       32.20      5.98 o 
  -8   2   5        3.66        8.76      4.68 o 
  -7   2   5       61.82       75.06      5.55 o 
  -6   2   5        0.03        0.00      3.62 o 
  -5   2   5      128.40      141.94      5.18 o 
  -4   2   5      429.73      424.94      6.18 o 
  -3   2   5      520.48      521.10      6.44 o 
  -2   2   5       69.19       52.31      1.57 o 
  -1   2   5      269.21      331.99      5.18 o 
   0   2   5        2.33        0.09      1.95 o 
   1   2   5      438.53      490.75      9.01 o 
   2   2   5        0.01        0.00      3.35 o 
   5   2   5        8.01       19.63      5.60 o 
   6   2   5        3.05        6.23      6.79 o 
  -9   3   5        4.44        1.12      6.07 o 
  -8   3   5        5.76        4.11      4.57 o 
  -7   3   5      120.11      128.01      6.83 o 
  -6   3   5       45.05       45.22      2.93 o 
  -5   3   5        0.00        0.00      3.07 o 
  -4   3   5      320.24      316.18      5.52 o 
  -3   3   5       41.67       35.00      2.05 o 
  -2   3   5      126.46      139.25      3.44 o 
  -1   3   5      408.60      402.81      8.28 o 
   0   3   5      976.30     1080.16      8.48 o 
   1   3   5      741.58      767.64     14.00 o 
   2   3   5       28.19       33.35      4.42 o 
   3   3   5        0.25        0.00      4.59 o 
   4   3   5       12.96        0.00      7.61 o 
   5   3   5       37.87       57.95      7.15 o 
   6   3   5       13.00       25.54      7.30 o 
  -9   4   5       24.29       16.11      6.87 o 
  -8   4   5        1.66        0.00      5.21 o 
  -7   4   5       24.72       22.30      2.80 o 
  -6   4   5       35.56       34.25      2.84 o 
  -5   4   5      129.10      135.69      4.35 o 
  -4   4   5      127.03      122.93      3.67 o 
  -3   4   5      333.48      278.88      5.05 o 
  -2   4   5      507.94      478.60      6.16 o 
  -1   4   5        3.87        0.00      2.70 o 
   0   4   5      115.18      125.99      3.08 o 
   1   4   5      673.38      686.07     12.07 o 
   2   4   5        1.42        0.00      3.78 o 
   3   4   5       23.71        0.00      8.15 o 
   4   4   5       25.41        6.34      6.78 o 
   5   4   5        0.09        0.00      5.76 o 
   6   4   5        5.86        0.00      7.25 o 
  -9   5   5        0.71        0.39      5.08 o 
  -8   5   5      116.67      115.33      8.57 o 
  -7   5   5       25.71       27.20      4.62 o 
  -6   5   5       12.77       14.73      2.15 o 
  -5   5   5        9.70        8.54      3.56 o 
  -4   5   5        9.26       16.84      1.84 o 
  -3   5   5      219.71      202.34      4.27 o 
  -2   5   5       45.22       39.58      2.29 o 
  -1   5   5      209.58      209.66      4.50 o 
   2   5   5       36.05       26.15      4.88 o 
   4   5   5        0.01        0.00      4.79 o 
   5   5   5       32.61       41.48      6.52 o 
   6   5   5        2.70        1.04      6.47 o 
  -9   6   5       11.37        2.95      6.78 o 
  -8   6   5       25.41       26.95      6.24 o 
  -7   6   5        0.35        0.72      3.94 o 
  -6   6   5        6.14        3.06      4.38 o 
  -5   6   5       16.81       14.07      2.35 o 
  -4   6   5       28.91       24.91      2.29 o 
  -3   6   5      148.94      150.23      4.00 o 
  -2   6   5      140.53      124.84      3.57 o 
  -1   6   5        9.30        9.10      1.48 o 
   0   6   5      905.88      968.39      8.71 o 
   1   6   5      117.95      120.52      5.63 o 
   2   6   5       27.16       35.16      4.54 o 
   3   6   5       15.32        0.00      6.61 o 
   4   6   5        0.28        0.00      4.97 o 
   5   6   5       60.80       71.65      7.46 o 
   6   6   5        0.04        3.82      5.64 o 
  -9   7   5       59.16       49.64      9.84 o 
  -8   7   5       68.64       69.09      7.84 o 
  -7   7   5       12.02        3.11      5.42 o 
  -6   7   5      274.12      275.17      9.55 o 
  -5   7   5        7.02        8.68      1.82 o 
  -4   7   5      172.42      172.43      4.81 o 
  -3   7   5     1132.90     1138.52     11.15 o 
  -2   7   5       50.31       48.39      3.92 o 
  -1   7   5        3.58        4.53      2.64 o 
   1   7   5       11.84       10.23      3.78 o 
   2   7   5      236.21      180.28     11.62 o 
   3   7   5       17.74       15.07      4.91 o 
   4   7   5       44.32        0.00     10.27 o 
   5   7   5        5.08        8.20      5.90 o 
  -9   8   5       11.11        1.24      7.20 o 
  -8   8   5       65.37       74.16      8.05 o 
  -7   8   5      118.60      116.18      7.85 o 
  -6   8   5        0.15        0.00      4.28 o 
  -5   8   5      159.99      169.98      5.14 o 
  -4   8   5      107.65      101.63      3.91 o 
  -3   8   5      144.27      151.73      4.58 o 
  -2   8   5        7.94        3.12      1.69 o 
  -1   8   5        0.36        0.18      2.53 o 
   0   8   5        0.76        0.00      2.19 o 
   1   8   5       23.46       22.22      4.51 o 
   2   8   5        1.02        0.00      4.36 o 
   3   8   5       16.52        4.66      4.90 o 
   4   8   5        2.10        0.00      5.63 o 
   5   8   5       39.93       47.88      7.66 o 
  -9   9   5        2.25        0.21      5.60 o 
  -8   9   5        1.19        0.00      5.43 o 
  -7   9   5       32.20       20.08      6.54 o 
  -6   9   5       81.43       65.03      5.94 o 
  -5   9   5      118.55      114.61      4.75 o 
  -4   9   5       20.01       16.94      2.17 o 
  -3   9   5      180.02      186.50      4.92 o 
  -2   9   5       91.44      123.63      4.66 o 
  -1   9   5      101.58       98.17      4.99 o 
   0   9   5        2.62        0.00      2.37 o 
   1   9   5        2.07        0.00      3.69 o 
   2   9   5       28.07       16.81      6.31 o 
   3   9   5       34.91       36.09      5.60 o 
   4   9   5        0.01        0.00      5.15 o 
   5   9   5        4.06        1.78      5.95 o 
  -8  10   5        5.54        7.57      5.01 o 
  -7  10   5      108.47      116.59      7.79 o 
  -6  10   5        8.53        7.16      4.36 o 
  -5  10   5       17.49       19.72      2.54 o 
  -4  10   5       17.14       12.70      4.24 o 
  -3  10   5        9.77        8.66      3.27 o 
  -2  10   5       81.64       86.93      3.67 o 
  -1  10   5        0.04        0.00      3.40 o 
   0  10   5      312.15      305.12      6.06 o 
   1  10   5        1.96        8.02      3.41 o 
   2  10   5       64.82       23.45      6.99 o 
   3  10   5       59.52       51.18      6.21 o 
   4  10   5        4.43        0.00      5.38 o 
   5  10   5        8.75       11.07      3.90 o 
  -8  11   5        3.28        6.68      5.06 o 
  -7  11   5        0.00        7.80      4.08 o 
  -6  11   5       23.71       15.52      5.35 o 
  -5  11   5      122.69      139.28      5.48 o 
  -4  11   5        3.94        1.52      3.57 o 
  -3  11   5       23.04       28.79      2.52 o 
  -2  11   5       28.13       27.77      3.72 o 
  -1  11   5       94.71       91.16      5.75 o 
   1  11   5       13.90        1.16      5.03 o 
   2  11   5        0.00        0.00      4.63 o 
   3  11   5       34.34       41.35      6.41 o 
   4  11   5        0.33        4.42      2.73 o 
   5  11   5        3.99        2.95      6.27 o 
  -8  12   5        0.90        3.06      5.53 o 
  -7  12   5       20.51       23.03      6.45 o 
  -6  12   5       11.02       10.36      4.44 o 
  -5  12   5       40.79       43.06      3.74 o 
  -4  12   5       90.43       77.74      4.84 o 
  -3  12   5        0.21        0.00      3.79 o 
  -2  12   5       19.75       16.22      2.28 o 
  -1  12   5        1.93        4.98      4.00 o 
   0  12   5      132.03      118.39      5.49 o 
   1  12   5        4.13        5.86      2.49 o 
   2  12   5        0.00        0.00      4.91 o 
   3  12   5        0.96        0.00      5.33 o 
   4  12   5        2.22        0.00      6.61 o 
  -7  13   5        2.12        0.00      5.42 o 
  -6  13   5       28.36       24.23      6.11 o 
  -5  13   5        3.48        0.00      4.98 o 
  -4  13   5       46.89       55.66      3.63 o 
  -3  13   5       13.39        7.76      4.28 o 
  -2  13   5       31.53       43.56      3.38 o 
  -1  13   5      381.50      378.40     10.88 o 
   1  13   5       10.29       11.62      5.44 o 
   2  13   5       15.59        1.13      6.18 o 
   3  13   5        0.07        2.32      4.62 o 
   4  13   5        0.40        0.00      6.67 o 
  -7  14   5        8.31       10.95      5.21 o 
  -6  14   5        0.49        0.00      5.61 o 
  -5  14   5       15.12       19.05      2.94 o 
  -4  14   5      164.34      154.17      6.26 o 
  -3  14   5       65.12       64.23      3.90 o 
  -2  14   5       40.23       42.64      3.37 o 
  -1  14   5      359.11      351.45      8.30 o 
   0  14   5       29.35       32.18      3.99 o 
   1  14   5       55.54       47.68      7.35 o 
   2  14   5        4.37        4.26      5.43 o 
   3  14   5        1.93        5.07      4.92 o 
   4  14   5        0.30        3.37      5.48 o 
  -7  15   5        0.25        4.60      4.95 o 
  -6  15   5        8.20       11.60      3.14 o 
  -5  15   5      164.46      171.24      9.95 o 
  -4  15   5       39.48       43.99      4.01 o 
  -3  15   5        6.79        8.00      4.36 o 
  -2  15   5        6.49        7.55      4.35 o 
  -1  15   5        4.09        0.00      4.93 o 
   0  15   5        4.17        2.40      3.30 o 
   1  15   5       19.10        0.00      7.41 o 
   2  15   5        0.26        2.71      4.99 o 
   3  15   5       15.23       21.34      6.27 o 
  -6  16   5        0.08        2.90      2.50 o 
  -5  16   5       24.29       26.31      7.18 o 
  -4  16   5       72.62       81.52      5.30 o 
  -3  16   5       14.09       10.92      5.14 o 
  -2  16   5        0.58        0.00      4.88 o 
  -1  16   5       43.14       57.76      4.03 o 
   0  16   5        1.04        0.00      5.05 o 
   1  16   5        0.02        6.41      4.38 o 
   2  16   5        8.64       17.95      5.14 o 
   3  16   5        6.61        2.08      7.42 o 
  -6  17   5       17.58       16.11      6.09 o 
  -5  17   5       46.48       51.82      5.33 o 
  -4  17   5       92.25      110.27      8.34 o 
  -3  17   5        2.86        5.39      4.72 o 
  -2  17   5       30.72       25.13      6.48 o 
  -1  17   5        1.00        0.00      4.95 o 
   0  17   5       10.71        7.13      5.51 o 
   1  17   5        8.09        3.98      6.03 o 
   2  17   5       21.92        8.90      7.71 o 
  -5  18   5        3.54        0.01      5.97 o 
  -4  18   5       44.22       57.13      7.72 o 
  -3  18   5        2.73        0.00      5.43 o 
  -2  18   5       49.95       64.60      5.16 o 
  -1  18   5       16.28       13.48      6.44 o 
   0  18   5        1.51        0.00      5.42 o 
  -4  19   5       25.28       21.97      6.75 o 
  -3  19   5       21.22       27.70      5.45 o 
  -2  19   5        0.15        0.20      4.83 o 
  -1  19   5        6.06        5.68      5.77 o 
   0  19   5        6.50        8.12      5.50 o 
  -2  20   5        2.38        7.55      5.04 o 
  -9   0   6        5.23        3.61      5.48 o 
  -8   0   6       55.65       39.79      6.13 o 
  -7   0   6       66.43       51.42      6.22 o 
  -6   0   6      405.89      403.36      7.78 o 
  -5   0   6      303.88      283.33      5.70 o 
  -4   0   6      442.65      409.38      6.33 o 
  -3   0   6      839.20      836.01      8.60 o 
  -2   0   6     2130.11     2636.13      9.31 o 
  -1   0   6     1118.86     1196.85     10.85 o 
   0   0   6       10.84        8.73      1.84 o 
   1   0   6       17.78       21.99      2.42 o 
   2   0   6        0.71        0.34      4.42 o 
   5   0   6      113.78      155.80     11.01 o 
  -9   1   6        4.27        3.08      5.12 o 
  -8   1   6       10.37        7.26      4.90 o 
  -7   1   6      172.64      180.64      7.75 o 
  -6   1   6       58.75       55.65      5.00 o 
  -5   1   6        1.41        4.51      2.76 o 
  -4   1   6      765.92      767.90      8.89 o 
  -3   1   6     3348.81     3542.65     18.14 o 
  -2   1   6        0.05        0.00      2.69 o 
  -1   1   6     1192.05     1354.18     12.19 o 
   0   1   6      280.54      336.55      5.43 o 
   1   1   6       28.11       32.08      4.37 o 
   2   1   6      336.33      399.77      7.58 o 
   3   1   6       28.94        0.00      8.91 o 
   4   1   6       53.71        0.00     12.86 o 
   5   1   6        0.00       12.97      4.97 o 
  -9   2   6        3.86        3.28      4.95 o 
  -8   2   6        0.56        0.16      4.18 o 
  -7   2   6       50.65       56.36      4.99 o 
  -6   2   6       28.87       31.25      4.05 o 
  -5   2   6       19.04       22.36      1.98 o 
  -4   2   6      836.74      887.17      9.51 o 
  -3   2   6      701.33      661.25      7.92 o 
  -2   2   6        3.59        4.63      2.55 o 
  -1   2   6        0.07        0.00      2.92 o 
   0   2   6        4.16        8.02      1.66 o 
   1   2   6       14.17        7.38      4.24 o 
   2   2   6        1.70        0.00      4.45 o 
   3   2   6       16.38        0.00      7.31 o 
   4   2   6       13.11        0.00      7.83 o 
   5   2   6        5.03        3.21      6.83 o 
  -9   3   6        5.21        0.01      4.73 o 
  -8   3   6       25.66       25.00      5.26 o 
  -7   3   6        0.28        5.11      3.31 o 
  -6   3   6        6.85        6.68      3.89 o 
  -5   3   6       80.17       73.99      3.18 o 
  -4   3   6      149.01      137.74      4.07 o 
  -3   3   6     3312.05     3388.10     18.55 o 
  -2   3   6      228.02      258.61      5.81 o 
  -1   3   6      250.47      231.20      7.41 o 
   0   3   6      645.28      729.07      7.39 o 
   1   3   6        8.18       11.10      3.38 o 
   2   3   6       13.55       11.86      5.16 o 
   4   3   6       20.25        0.00      7.59 o 
   5   3   6       27.77       49.78      7.36 o 
  -9   4   6        8.19        6.37      5.82 o 
  -8   4   6       35.26       37.05      5.51 o 
  -7   4   6       11.27        1.64      4.46 o 
  -6   4   6       10.67        8.07      1.90 o 
  -5   4   6        4.78        3.68      3.23 o 
  -4   4   6        5.68        0.27      3.07 o 
  -3   4   6      612.63      557.06      7.39 o 
  -2   4   6     1326.26     1433.49     11.82 o 
  -1   4   6      862.62      852.18     13.07 o 
   0   4   6      873.50      992.54      8.84 o 
   1   4   6       22.37       18.89      4.38 o 
   2   4   6       23.90       24.97      4.69 o 
   3   4   6       17.52        0.00      7.31 o 
   5   4   6       11.95        6.95      7.11 o 
  -9   5   6        0.93        7.44      4.71 o 
  -8   5   6        6.93        1.79      4.83 o 
  -7   5   6        1.02        5.19      4.01 o 
  -6   5   6       23.66       31.66      2.89 o 
  -5   5   6       40.60       42.64      2.83 o 
  -4   5   6       52.52       50.86      2.86 o 
  -3   5   6      805.09      793.84      8.96 o 
  -2   5   6       40.71       37.04      3.77 o 
  -1   5   6       22.53        0.00      4.56 o 
   0   5   6      132.88      135.29      4.11 o 
   1   5   6        9.40       13.75      4.57 o 
   2   5   6       82.53       62.22      8.36 o 
   3   5   6       12.04        0.00      6.38 o 
   4   5   6       32.89        0.00      9.29 o 
   5   5   6        3.80       11.04      3.76 o 
  -9   6   6        0.65        2.34      5.16 o 
  -8   6   6       17.95       22.22      3.43 o 
  -7   6   6       94.36      105.55      7.71 o 
  -6   6   6        7.65        4.77      4.26 o 
  -5   6   6        6.69        0.00      3.63 o 
  -4   6   6      682.06      649.04      8.82 o 
  -3   6   6       76.57       86.00      3.34 o 
  -2   6   6       19.58       19.99      2.04 o 
  -1   6   6       97.20      112.28      3.71 o 
   0   6   6      233.90      265.97      5.10 o 
   1   6   6        8.16        1.43      4.16 o 
   2   6   6        0.00        0.00      4.17 o 
   3   6   6        8.06        0.00      6.19 o 
   4   6   6       13.87       16.66      5.50 o 
   5   6   6        0.47        1.80      5.82 o 
  -9   7   6        0.16       10.11      3.04 o 
  -8   7   6       44.05       27.71      7.22 o 
  -7   7   6      290.53      275.73     11.05 o 
  -6   7   6      527.62      480.43     11.43 o 
  -5   7   6       27.77       37.32      2.78 o 
  -4   7   6      219.60      229.43      5.48 o 
  -3   7   6      391.39      341.14      7.93 o 
  -2   7   6        0.44        0.66      2.79 o 
  -1   7   6        0.07        0.00      2.96 o 
   0   7   6       55.85       49.77      3.20 o 
   1   7   6       20.20        8.41      5.94 o 
   2   7   6       55.31       24.21      7.39 o 
   3   7   6        1.30        0.00      5.68 o 
   4   7   6        1.07        0.00      5.28 o 
   5   7   6        4.21        0.00      6.78 o 
  -9   8   6        0.94        3.27      5.88 o 
  -8   8   6        4.65        0.00      5.62 o 
  -7   8   6      266.96      251.26     10.76 o 
  -6   8   6        0.30        0.00      4.47 o 
  -5   8   6        1.27        0.00      3.79 o 
  -4   8   6       29.68       27.11      2.39 o 
  -3   8   6       10.16       12.78      2.03 o 
  -2   8   6       36.42       31.41      2.46 o 
  -1   8   6       29.73       29.72      2.60 o 
   0   8   6       62.25       70.65      3.23 o 
   1   8   6       84.41       80.53      6.67 o 
   2   8   6       16.98       12.95      5.50 o 
   3   8   6        2.88        4.39      4.54 o 
   4   8   6       36.05        0.00      9.32 o 
   5   8   6        0.60        0.00      6.76 o 
  -9   9   6        0.01        0.01      6.08 o 
  -8   9   6       35.46       24.38      7.36 o 
  -7   9   6       22.70       15.20      5.95 o 
  -6   9   6       10.12        8.98      4.75 o 
  -5   9   6       11.89       11.40      4.27 o 
  -4   9   6        0.47        0.00      3.51 o 
  -3   9   6      291.06      312.85      7.77 o 
  -2   9   6       50.08       43.80      4.75 o 
  -1   9   6       65.98       80.09      5.25 o 
   1   9   6       47.28       22.44      6.91 o 
   2   9   6       36.61        0.72      7.32 o 
   3   9   6       58.75       50.98      8.10 o 
   4   9   6        1.30        0.00      5.61 o 
  -8  10   6        0.14        5.65      4.73 o 
  -7  10   6       27.50       37.01      5.28 o 
  -6  10   6        0.24        0.00      4.57 o 
  -5  10   6       27.22       24.24      3.16 o 
  -4  10   6       43.67       43.53      3.23 o 
  -3  10   6       11.07        5.50      4.13 o 
  -2  10   6        0.73        1.73      3.19 o 
  -1  10   6      172.84      166.07      5.21 o 
   0  10   6        8.71        3.35      2.91 o 
   1  10   6       76.22       78.55      7.58 o 
   2  10   6       75.30       56.67      7.50 o 
   3  10   6        2.14        0.00      5.53 o 
   4  10   6       20.01        0.00      8.35 o 
  -8  11   6       10.56        0.00      6.05 o 
  -7  11   6       24.31       22.27      5.49 o 
  -6  11   6       15.18       10.21      5.24 o 
  -5  11   6       16.38        8.44      4.77 o 
  -4  11   6        2.85        5.16      3.50 o 
  -3  11   6       20.43       28.54      4.37 o 
  -2  11   6       10.80        7.42      3.89 o 
  -1  11   6       85.39       71.70      6.14 o 
   0  11   6       40.22       26.33      4.68 o 
   2  11   6        5.79        0.00      5.85 o 
   3  11   6        0.42        0.00      4.90 o 
   4  11   6        1.22        0.00      5.93 o 
  -8  12   6        5.47        2.27      3.34 o 
  -7  12   6        5.05        3.27      5.04 o 
  -6  12   6        1.43        2.64      4.39 o 
  -5  12   6       54.41       62.42      4.03 o 
  -4  12   6      104.14       87.81      4.69 o 
  -3  12   6       79.45       88.16      4.44 o 
  -2  12   6        5.77        9.81      4.32 o 
  -1  12   6       48.07       60.37      3.88 o 
   0  12   6        0.12        0.00      3.31 o 
   1  12   6      183.12      160.54     10.98 o 
   2  12   6       32.72        2.33      7.91 o 
   3  12   6       38.17       45.67      7.10 o 
   4  12   6        1.38        0.00      6.59 o 
  -7  13   6        6.34        0.00      5.41 o 
  -6  13   6        0.38        0.00      5.08 o 
  -5  13   6        0.02        5.30      4.14 o 
  -4  13   6        7.72        4.51      4.66 o 
  -3  13   6       16.26       15.74      4.55 o 
  -2  13   6        1.99        0.00      4.67 o 
  -1  13   6       68.53       70.92      6.24 o 
   0  13   6        0.03        0.00      3.19 o 
   3  13   6        2.78        0.00      5.77 o 
  -7  14   6        6.53        0.00      5.98 o 
  -6  14   6        0.37        2.64      2.54 o 
  -5  14   6       56.72       56.91      6.99 o 
  -4  14   6        3.73        8.97      4.01 o 
  -3  14   6        0.37        0.00      4.37 o 
  -2  14   6        0.05        0.00      4.63 o 
  -1  14   6        5.15        7.08      4.95 o 
   0  14   6       14.72       15.96      2.92 o 
   1  14   6        7.86        0.00      5.63 o 
   2  14   6       54.03       57.27      9.69 o 
   3  14   6        0.07        5.27      5.31 o 
  -7  15   6       20.85        8.38      7.47 o 
  -6  15   6        0.00        1.36      5.00 o 
  -5  15   6       34.01       31.07      6.24 o 
  -4  15   6       14.42       14.67      4.93 o 
  -3  15   6       30.59       25.86      5.40 o 
  -2  15   6       29.46       32.62      4.85 o 
  -1  15   6        0.00        3.29      4.19 o 
   0  15   6       10.55        1.08      4.68 o 
   1  15   6       24.10        4.67      7.73 o 
   2  15   6       28.60        0.00      9.27 o 
  -6  16   6        1.50        0.01      5.77 o 
  -5  16   6        0.84        3.83      5.10 o 
  -4  16   6        3.64        0.00      5.33 o 
  -3  16   6        0.00        5.94      3.96 o 
  -2  16   6        9.60        7.98      4.89 o 
  -1  16   6        0.08        0.00      4.59 o 
   0  16   6        9.87        0.00      5.92 o 
   1  16   6        0.08        0.00      6.16 o 
   2  16   6       16.93        0.00      8.50 o 
  -5  17   6        1.60        0.00      6.22 o 
  -4  17   6       12.00        4.83      5.78 o 
  -3  17   6        1.36        0.00      5.89 o 
  -2  17   6        0.89        6.15      2.83 o 
  -1  17   6        8.84        9.54      5.20 o 
   0  17   6        0.00        5.04      5.08 o 
   1  17   6       14.33        4.04      8.02 o 
  -5  18   6       48.78       46.50      8.02 o 
  -4  18   6        7.53       11.10      5.72 o 
  -3  18   6        0.09        0.01      4.93 o 
  -2  18   6        0.60        1.58      5.21 o 
  -1  18   6        8.27        0.00      5.66 o 
   0  18   6        1.22        0.00      6.47 o 
  -3  19   6        2.08        0.00      6.24 o 
  -2  19   6        0.04        0.00      6.11 o 
  -1  19   6        0.30        0.00      6.37 o 
 -10   1   7       48.51       47.18      8.51 o 
  -9   1   7        9.03        1.81      5.81 o 
  -8   1   7        0.32        3.42      3.79 o 
  -7   1   7      118.62       99.87      6.19 o 
  -6   1   7        9.21        6.70      3.52 o 
  -5   1   7        3.68        5.24      2.62 o 
  -4   1   7       16.97       16.08      2.04 o 
  -3   1   7       30.27       29.16      2.35 o 
  -2   1   7       50.55       37.80      3.72 o 
  -1   1   7       40.58       30.16      3.92 o 
   0   1   7       24.49       25.99      2.70 o 
   1   1   7        9.53        7.54      3.86 o 
   2   1   7       18.17        9.48      6.85 o 
   4   1   7       17.55        0.00      8.97 o 
   5   1   7       86.79      155.19     10.44 o 
  -9   2   7       11.02        6.92      5.49 o 
  -8   2   7        0.00        0.16      4.12 o 
  -7   2   7        9.61       12.83      2.30 o 
  -6   2   7      272.96      257.36      7.98 o 
  -5   2   7      189.71      185.82      5.16 o 
  -4   2   7       24.83       25.70      2.51 o 
  -3   2   7       37.27       25.31      2.29 o 
  -2   2   7      113.76      108.40      3.59 o 
  -1   2   7       79.20       91.20      4.63 o 
   0   2   7       11.85       13.10      2.69 o 
   1   2   7        0.00        1.47      4.09 o 
   2   2   7      262.35      311.57     10.55 o 
   4   2   7       64.04        0.00     13.96 o 
   5   2   7        4.34       11.08      7.03 o 
  -9   3   7        0.00        0.00      4.93 o 
  -8   3   7       27.79       30.10      4.78 o 
  -7   3   7       38.85       52.19      4.65 o 
  -6   3   7       95.88       92.88      5.33 o 
  -5   3   7      258.29      234.91      5.72 o 
  -4   3   7      917.66      936.28     12.12 o 
  -3   3   7     1220.35     1285.91     13.46 o 
  -2   3   7      125.28      117.27      4.81 o 
  -1   3   7       18.44       14.63      3.91 o 
   0   3   7       83.00      100.18      3.49 o 
   1   3   7      132.75      137.82      7.82 o 
   2   3   7       19.18        1.21      6.48 o 
   3   3   7        0.95        0.00      6.14 o 
   4   3   7       10.09        0.00      6.79 o 
   5   3   7        8.09        8.64      6.96 o 
  -9   4   7        7.28        0.00      5.94 o 
  -8   4   7        2.26        0.97      4.68 o 
  -7   4   7       40.51       40.62      5.44 o 
  -6   4   7        4.47        3.06      3.60 o 
  -5   4   7      147.85      144.51      4.62 o 
  -4   4   7        0.80        4.33      2.78 o 
  -3   4   7     1287.86     1305.84     12.39 o 
  -2   4   7       42.26       40.89      2.63 o 
  -1   4   7       76.68       68.82      5.16 o 
   0   4   7       82.03      107.09      3.48 o 
   1   4   7      142.23      164.86      7.45 o 
   2   4   7      139.41      141.20      9.39 o 
   3   4   7        5.08        0.00      6.24 o 
   4   4   7        0.07        5.32      5.02 o 
   5   4   7        2.11        0.00      7.17 o 
  -9   5   7        7.07        9.72      4.86 o 
  -8   5   7       11.89        7.37      4.96 o 
  -7   5   7      250.41      245.75      9.84 o 
  -6   5   7        1.19        5.54      3.55 o 
  -5   5   7        0.07        0.00      3.41 o 
  -4   5   7        9.35       13.22      1.97 o 
  -3   5   7       17.31       14.58      4.20 o 
  -2   5   7      206.89      205.26      6.76 o 
   1   5   7       48.74       42.23      6.09 o 
   2   5   7       60.58       25.53      8.38 o 
   3   5   7        0.05        0.00      5.02 o 
   4   5   7        0.29        0.00      5.90 o 
  -9   6   7        2.84        0.00      5.82 o 
  -8   6   7       35.84       28.35      6.73 o 
  -7   6   7      126.42      119.92      7.45 o 
  -6   6   7       74.60       74.24      3.71 o 
  -5   6   7        2.80        3.86      3.45 o 
  -4   6   7        0.84        0.00      3.12 o 
  -3   6   7       28.67       27.47      2.62 o 
  -2   6   7      120.50      122.92      6.08 o 
  -1   6   7      119.50      130.70      6.00 o 
   0   6   7      179.13      189.54      4.96 o 
   1   6   7        8.26        2.52      4.40 o 
   2   6   7       50.94       45.86      6.91 o 
   3   6   7        0.83        1.97      4.71 o 
   4   6   7        1.56        0.00      5.75 o 
  -9   7   7       27.19       23.91      7.56 o 
  -8   7   7        8.67        9.81      5.16 o 
  -7   7   7        2.04        5.82      4.30 o 
  -6   7   7        0.03        0.00      4.19 o 
  -5   7   7      322.07      325.41      7.22 o 
  -4   7   7        8.40       10.02      1.80 o 
  -3   7   7       90.94       89.84      4.82 o 
  -2   7   7       11.76       10.96      3.52 o 
  -1   7   7        9.98        7.66      3.66 o 
   0   7   7        0.53        4.34      2.02 o 
   1   7   7        5.03        7.06      4.52 o 
   2   7   7        7.27        4.32      5.22 o 
   3   7   7        6.49        5.74      5.25 o 
   4   7   7        7.50        0.00      7.73 o 
  -9   8   7       57.24       73.18      7.99 o 
  -8   8   7       14.77       15.61      5.91 o 
  -7   8   7       40.70       41.53      6.06 o 
  -6   8   7       32.54       26.29      4.76 o 
  -5   8   7       11.07        1.53      4.39 o 
  -4   8   7        5.38        3.31      3.60 o 
  -3   8   7      413.23      416.71      7.72 o 
  -2   8   7       33.53       31.40      4.46 o 
  -1   8   7       52.36       45.65      3.19 o 
   0   8   7       17.56       23.97      2.64 o 
   1   8   7        3.31        7.23      4.53 o 
   2   8   7       44.51       20.97      7.14 o 
   3   8   7        1.70        0.00      5.35 o 
   4   8   7        0.46        0.00      6.20 o 
  -9   9   7       42.88       34.34      9.12 o 
  -8   9   7       29.17       15.02      6.93 o 
  -7   9   7      143.51      149.34      8.37 o 
  -6   9   7      138.01      130.27      7.44 o 
  -5   9   7        8.17        8.45      4.16 o 
  -4   9   7       26.75       30.78      2.83 o 
  -3   9   7        0.91        0.00      3.84 o 
  -2   9   7        0.05        0.00      4.13 o 
  -1   9   7       35.22       28.54      5.14 o 
   1   9   7        1.02        0.00      4.46 o 
   2   9   7       21.93        0.00      8.03 o 
   3   9   7       48.56       36.75      8.92 o 
   4   9   7        3.71        0.00      7.28 o 
  -8  10   7        1.22        5.12      4.63 o 
  -7  10   7       10.51       17.47      4.54 o 
  -6  10   7       70.00       69.95      6.80 o 
  -5  10   7       55.88       53.29      4.00 o 
  -4  10   7       28.95       28.33      3.11 o 
  -3  10   7       15.05       17.16      2.85 o 
  -2  10   7       36.18       46.36      5.06 o 
  -1  10   7      402.35      445.22     11.35 o 
   0  10   7        5.76        1.22      3.45 o 
   1  10   7       69.48       58.21      6.95 o 
   2  10   7        3.90        0.00      5.96 o 
   3  10   7        2.61        0.00      5.97 o 
  -8  11   7        9.15        0.00      6.42 o 
  -7  11   7        0.57        6.08      4.05 o 
  -6  11   7       33.02       34.35      5.52 o 
  -5  11   7        0.21        5.22      3.48 o 
  -4  11   7        0.14        0.00      3.66 o 
  -3  11   7      167.14      169.24      7.40 o 
  -2  11   7      756.00      766.35     14.86 o 
  -1  11   7       81.95       65.44      6.78 o 
   1  11   7       14.77        0.00      6.83 o 
   2  11   7        5.23        0.00      6.20 o 
   3  11   7        4.24       12.80      5.00 o 
  -8  12   7        5.32       10.64      5.34 o 
  -7  12   7        1.83        0.00      4.90 o 
  -6  12   7       41.76       41.35      5.88 o 
  -5  12   7       49.10       58.62      4.19 o 
  -4  12   7       12.74       12.04      2.73 o 
  -3  12   7       15.22       15.15      5.05 o 
  -2  12   7       17.74       21.35      5.44 o 
  -1  12   7       58.10       75.48      4.45 o 
   0  12   7      115.25      113.97      7.14 o 
   1  12   7        1.64        3.97      5.19 o 
   2  12   7       25.60        0.18      8.28 o 
   3  12   7        1.26        0.40      5.42 o 
  -7  13   7        0.01        2.59      2.89 o 
  -6  13   7       13.71        5.71      5.78 o 
  -5  13   7        0.55        0.00      5.34 o 
  -4  13   7       48.75       50.62      6.03 o 
  -3  13   7       15.00       16.32      2.82 o 
  -2  13   7      330.84      334.48     11.50 o 
  -1  13   7       52.10       58.71      5.83 o 
   1  13   7        0.47        8.01      4.72 o 
   2  13   7        0.54        0.00      6.38 o 
   3  13   7        1.33        6.31      5.15 o 
  -7  14   7        0.04        0.01      5.37 o 
  -6  14   7        1.76        0.00      4.99 o 
  -5  14   7      116.11      117.75      5.76 o 
  -4  14   7        8.26        6.20      4.79 o 
  -3  14   7        0.31        0.00      4.16 o 
  -2  14   7       54.80       56.48      4.46 o 
  -1  14   7       26.72       24.95      3.36 o 
   0  14   7      154.85      128.83      8.10 o 
   1  14   7       59.79       34.73      8.73 o 
   2  14   7       30.76       10.98      9.27 o 
  -6  15   7       19.42       15.43      6.28 o 
  -5  15   7        0.51        0.00      5.63 o 
  -4  15   7        0.43        0.00      5.08 o 
  -3  15   7        2.38        0.00      5.18 o 
  -2  15   7        0.87        0.00      4.62 o 
  -1  15   7       37.44       32.23      6.48 o 
   0  15   7        0.31        0.01      3.82 o 
   1  15   7      147.73       61.82     16.05 o 
   2  15   7        0.19        0.00      6.96 o 
  -6  16   7       21.95       26.82      4.14 o 
  -5  16   7       30.40       43.75      4.59 o 
  -4  16   7        7.54       12.36      2.81 o 
  -3  16   7       12.39        9.17      5.47 o 
  -2  16   7       55.05       64.09      4.63 o 
  -1  16   7        1.58        2.81      5.47 o 
   0  16   7       25.83       20.90      7.14 o 
   1  16   7       33.30       28.85      8.87 o 
  -5  17   7       34.78       30.26      7.99 o 
  -4  17   7        0.03        7.01      5.17 o 
  -3  17   7        0.01        0.00      5.33 o 
  -2  17   7        1.74        4.88      5.33 o 
  -1  17   7       10.61       12.91      5.87 o 
   0  17   7        2.01        0.21      5.88 o 
  -4  18   7        2.37        0.00      6.36 o 
  -3  18   7       14.79       15.55      6.37 o 
  -2  18   7        9.81       15.55      5.14 o 
  -1  18   7       17.23       25.23      4.61 o 
 -10   0   8        0.76        2.12      5.11 o 
  -9   0   8       14.63       12.37      5.01 o 
  -8   0   8        1.85        0.00      5.26 o 
  -7   0   8        5.36       12.18      3.83 o 
  -6   0   8       85.27       91.31      4.48 o 
  -5   0   8      119.19      127.87      4.55 o 
  -4   0   8      340.53      335.46      6.46 o 
  -3   0   8      196.00      197.42      5.09 o 
  -2   0   8      119.87      129.18      4.37 o 
  -1   0   8      211.03      225.15      5.91 o 
   0   0   8      151.51      171.52      4.33 o 
   3   0   8       10.45        0.00      7.74 o 
   4   0   8        9.83        0.00      9.16 o 
 -10   1   8        0.74        0.64      5.72 o 
  -9   1   8        3.00        8.77      4.32 o 
  -8   1   8       27.61       19.17      5.98 o 
  -7   1   8       22.04       27.23      4.31 o 
  -6   1   8       86.63       80.87      5.48 o 
  -5   1   8       77.12       75.70      3.67 o 
  -4   1   8       58.99       54.48      4.87 o 
  -3   1   8       14.62       17.70      1.93 o 
  -2   1   8      277.53      277.09      7.80 o 
  -1   1   8      115.08      119.02      6.30 o 
   0   1   8       62.59       73.06      3.79 o 
   1   1   8      228.37      269.87     10.26 o 
   2   1   8       15.50       22.99      7.13 o 
   3   1   8       24.01        0.00      9.54 o 
   4   1   8        2.68        0.00      6.52 o 
  -9   2   8        0.70        4.04      4.69 o 
  -8   2   8        0.71        0.32      4.17 o 
  -7   2   8       21.39       28.15      4.82 o 
  -6   2   8        0.43        0.00      4.41 o 
  -5   2   8       37.88       44.04      2.96 o 
  -4   2   8       52.31       51.77      3.04 o 
  -3   2   8      121.84      117.68      4.19 o 
  -2   2   8       26.49       24.46      2.41 o 
  -1   2   8      380.68      450.79     10.14 o 
   0   2   8       39.95       41.73      2.71 o 
   1   2   8      131.41      176.07      8.66 o 
   2   2   8       89.51      110.46      8.78 o 
   3   2   8       25.07        0.00      9.96 o 
   4   2   8        2.47        2.59      6.32 o 
  -9   3   8       15.45       15.83      5.57 o 
  -8   3   8        5.47        6.22      4.68 o 
  -7   3   8       13.75       13.34      2.66 o 
  -6   3   8        2.16        5.24      2.03 o 
  -5   3   8       69.91       65.87      3.55 o 
  -4   3   8       88.07       94.04      5.03 o 
  -3   3   8        6.40        9.34      3.23 o 
  -2   3   8      119.15      137.41      6.25 o 
  -1   3   8      276.61      286.82      8.99 o 
   0   3   8       26.67       27.16      2.88 o 
   1   3   8      203.70      173.12     10.74 o 
   2   3   8        7.75        7.19      5.40 o 
   3   3   8        8.39        0.00      6.30 o 
   4   3   8       12.48        0.00      7.89 o 
  -9   4   8        2.07        8.49      4.68 o 
  -8   4   8        1.37        1.00      4.48 o 
  -7   4   8       21.24       13.57      5.12 o 
  -6   4   8       52.24       44.42      3.63 o 
  -5   4   8      114.06      123.20      4.70 o 
  -4   4   8      106.26      112.40      4.24 o 
  -3   4   8        8.52       11.85      2.24 o 
  -2   4   8      178.32      186.76      7.11 o 
  -1   4   8      757.24      786.71     15.09 o 
   0   4   8      168.33      176.82      4.71 o 
   1   4   8       12.50       16.14      5.04 o 
   2   4   8       13.19       20.36      5.48 o 
   3   4   8        0.69        4.76      3.57 o 
   4   4   8        2.82        0.00      6.90 o 
  -9   5   8        0.00        0.00      5.49 o 
  -8   5   8       14.77       14.90      5.63 o 
  -7   5   8       47.62       44.31      6.22 o 
  -6   5   8      423.70      409.67     11.03 o 
  -5   5   8       72.71       78.56      3.78 o 
  -4   5   8        0.02        0.00      3.95 o 
  -3   5   8       43.51       57.60      4.21 o 
  -2   5   8       30.25       36.61      4.92 o 
  -1   5   8        0.97        0.00      4.47 o 
   1   5   8      115.53      104.95      9.55 o 
   2   5   8       13.68        8.57      6.49 o 
   3   5   8       19.76        0.00      9.24 o 
   4   5   8       22.06        0.00      9.82 o 
  -9   6   8        0.47        0.00      6.13 o 
  -8   6   8       56.66       56.63      6.90 o 
  -7   6   8        0.25        0.31      4.52 o 
  -6   6   8       50.17       45.03      3.66 o 
  -5   6   8       32.77       33.67      3.19 o 
  -4   6   8      212.42      186.56      5.61 o 
  -3   6   8       36.44       40.31      3.15 o 
  -2   6   8      256.84      251.89      8.27 o 
  -1   6   8        3.00        8.61      2.17 o 
   0   6   8        0.23        5.55      2.79 o 
   1   6   8       60.42       57.64      7.85 o 
   2   6   8        0.04        1.46      4.56 o 
   3   6   8       10.16        0.00      8.12 o 
   4   6   8        3.47        0.63      6.94 o 
  -9   7   8        9.24        5.02      6.21 o 
  -8   7   8      103.48       93.94      8.06 o 
  -7   7   8       31.93       21.47      5.70 o 
  -6   7   8        2.37        4.53      3.38 o 
  -5   7   8       47.81       47.45      3.31 o 
  -4   7   8        4.41        5.76      3.83 o 
  -3   7   8       42.48       39.37      4.73 o 
  -2   7   8      682.23      663.42     13.89 o 
  -1   7   8      377.14      365.30     12.11 o 
   0   7   8       18.26        8.39      4.09 o 
   1   7   8       36.35       21.28      6.05 o 
   2   7   8        5.66        0.00      6.45 o 
   3   7   8        0.03        0.00      6.24 o 
  -9   8   8       21.78       21.02      6.22 o 
  -8   8   8       46.72       46.25      6.90 o 
  -7   8   8        1.22        0.00      5.13 o 
  -6   8   8        1.09        1.18      3.97 o 
  -5   8   8       21.55       28.33      3.19 o 
  -4   8   8       33.07       28.59      3.08 o 
  -3   8   8       42.40       47.04      3.61 o 
  -2   8   8       95.38       95.54      6.81 o 
  -1   8   8      296.34      305.54      9.54 o 
   0   8   8      430.49      450.87      8.97 o 
   1   8   8       28.68       22.39      6.05 o 
   2   8   8       29.27       26.00      6.74 o 
   3   8   8        0.24        2.71      5.45 o 
  -9   9   8       32.18       27.60      7.57 o 
  -8   9   8        2.74        5.28      4.72 o 
  -7   9   8       41.01       37.42      6.18 o 
  -6   9   8        3.86        6.46      2.63 o 
  -5   9   8        0.10        0.00      4.40 o 
  -4   9   8       46.27       45.28      5.02 o 
  -3   9   8       38.90       36.63      4.88 o 
  -2   9   8       89.17      100.60      6.74 o 
  -1   9   8        9.92        7.32      4.65 o 
   0   9   8       19.40        5.99      4.57 o 
   1   9   8        0.87        0.00      5.81 o 
   2   9   8        6.30        0.00      5.98 o 
   3   9   8       17.58       16.72      7.54 o 
  -8  10   8        0.21        3.90      4.49 o 
  -7  10   8        7.25        7.39      5.23 o 
  -6  10   8       58.20       50.02      4.52 o 
  -5  10   8       13.59        4.18      5.10 o 
  -4  10   8       34.25       26.72      3.52 o 
  -3  10   8      139.91      151.76      7.66 o 
  -2  10   8      154.12      187.66      8.31 o 
  -1  10   8      205.52      223.71      9.19 o 
   0  10   8        1.99        0.01      3.17 o 
   1  10   8        0.04        0.00      5.50 o 
   2  10   8        3.14        0.00      5.68 o 
   3  10   8        1.17        5.96      5.85 o 
  -8  11   8        2.41        0.00      5.80 o 
  -7  11   8        0.57        0.00      5.16 o 
  -6  11   8       15.92       18.59      5.48 o 
  -5  11   8       46.77       51.02      6.01 o 
  -4  11   8       82.35       82.22      4.61 o 
  -3  11   8       48.10       35.97      6.83 o 
  -2  11   8      961.87      962.21     19.71 o 
  -1  11   8        0.18        0.76      4.96 o 
   0  11   8        1.66        0.01      3.51 o 
   1  11   8        1.34        0.00      5.07 o 
   2  11   8        2.28        0.00      5.86 o 
  -8  12   8        0.00        0.01      5.54 o 
  -7  12   8        7.00        7.08      5.86 o 
  -6  12   8        9.84        7.90      5.23 o 
  -5  12   8       90.41       95.37      5.22 o 
  -4  12   8       45.78       51.55      4.28 o 
  -3  12   8      128.92      129.55      7.92 o 
  -2  12   8      160.17      171.57      9.15 o 
  -1  12   8       42.90       43.48      6.42 o 
   0  12   8       37.03       21.97      5.01 o 
   1  12   8       48.72       26.36      9.59 o 
   2  12   8        0.68        0.00      6.01 o 
  -7  13   8        3.12        6.60      4.91 o 
  -6  13   8        5.11        9.82      2.71 o 
  -5  13   8       27.96       19.51      6.09 o 
  -4  13   8       31.01       31.41      5.88 o 
  -3  13   8        0.02        6.68      3.93 o 
  -2  13   8       12.70       15.50      5.35 o 
  -1  13   8        2.48        0.17      4.93 o 
   0  13   8       40.25       22.42      6.07 o 
   1  13   8        0.95        0.00      6.70 o 
   2  13   8        0.05        0.01      5.55 o 
  -7  14   8        0.84        1.47      5.65 o 
  -6  14   8        5.42        0.78      5.43 o 
  -5  14   8        1.17        4.69      2.52 o 
  -4  14   8       27.14       28.47      3.59 o 
  -3  14   8       51.15       40.76      6.41 o 
  -2  14   8        3.95        0.00      5.21 o 
  -1  14   8       11.73       11.48      5.83 o 
   0  14   8        2.19        8.60      2.76 o 
   1  14   8        7.24        2.40      6.42 o 
  -6  15   8       28.19       23.66      6.87 o 
  -5  15   8        6.15        9.89      5.28 o 
  -4  15   8        4.55        4.30      4.89 o 
  -3  15   8       14.69       12.45      5.95 o 
  -2  15   8        3.23        4.81      4.95 o 
  -1  15   8        0.17        0.57      4.88 o 
   0  15   8        7.49        1.10      4.83 o 
   1  15   8        5.74        4.61      7.06 o 
  -5  16   8        0.72        1.43      5.17 o 
  -4  16   8        0.81        6.21      2.91 o 
  -3  16   8        5.24        0.00      6.12 o 
  -2  16   8        0.04        0.00      5.41 o 
  -1  16   8        0.09        0.00      6.45 o 
   0  16   8        0.16        0.01      5.72 o 
  -4  17   8       49.50       47.33      8.31 o 
  -3  17   8       11.41       10.69      6.24 o 
  -2  17   8       17.56        7.87      6.83 o 
  -1  17   8        9.04        5.93      6.25 o 
  -9   1   9        1.29        0.00      5.48 o 
  -8   1   9       95.66       97.88      7.38 o 
  -7   1   9       45.35       48.92      5.36 o 
  -6   1   9       89.40       80.36      6.24 o 
  -5   1   9        0.64        0.25      3.86 o 
  -4   1   9       29.51       28.37      4.49 o 
  -3   1   9       32.49       29.29      4.44 o 
  -2   1   9        5.11        8.61      2.04 o 
  -1   1   9      191.11      233.69      6.74 o 
   0   1   9       22.73       33.87      3.65 o 
   1   1   9        0.86        1.66      5.63 o 
   2   1   9       89.00      100.07     10.50 o 
   3   1   9        9.39        0.00      7.47 o 
  -9   2   9        0.02        0.00      5.56 o 
  -8   2   9        7.08        3.35      5.32 o 
  -7   2   9      166.82      171.10      8.35 o 
  -6   2   9      206.41      212.09      6.35 o 
  -5   2   9      279.22      266.32      6.58 o 
  -4   2   9        1.06        6.72      2.11 o 
  -3   2   9      124.37      136.60      4.73 o 
  -2   2   9      136.37      153.10      5.41 o 
  -1   2   9       92.55      102.75      4.84 o 
   0   2   9        1.28        0.69      3.15 o 
   1   2   9       95.41       98.72      7.88 o 
   2   2   9       23.71       22.80      7.24 o 
   3   2   9       40.10        0.00     11.25 o 
  -9   3   9        0.07        1.33      4.81 o 
  -8   3   9        9.68       12.17      5.19 o 
  -7   3   9      112.80       96.36      7.15 o 
  -6   3   9       31.48       23.26      5.22 o 
  -5   3   9      428.74      425.49     10.15 o 
  -4   3   9        4.34        0.00      4.32 o 
  -3   3   9       20.75       26.46      3.98 o 
  -2   3   9       87.46      114.00      6.19 o 
  -1   3   9      194.87      190.46      8.93 o 
   0   3   9       29.43       24.64      2.81 o 
   1   3   9        1.18        1.82      4.87 o 
   2   3   9       40.89       22.51      8.71 o 
   3   3   9        0.01        0.00      6.36 o 
  -9   4   9        0.28        0.00      6.29 o 
  -8   4   9       24.40       24.36      6.14 o 
  -7   4   9       43.08       45.41      3.74 o 
  -6   4   9       34.16       35.25      3.66 o 
  -5   4   9     1420.02     1295.72     15.02 o 
  -4   4   9      660.88      674.76     10.38 o 
  -3   4   9      112.72      100.77      4.38 o 
  -2   4   9        3.60        3.07      3.97 o 
  -1   4   9       59.82       67.50      6.68 o 
   0   4   9       39.53       39.86      3.21 o 
   1   4   9      100.17      110.30      8.50 o 
   2   4   9        0.78        3.69      5.06 o 
   3   4   9        7.94        0.00      7.50 o 
  -9   5   9       54.06       46.45      7.88 o 
  -8   5   9       72.18       66.85      7.93 o 
  -7   5   9       17.36       15.61      4.63 o 
  -6   5   9      123.49      119.35      7.22 o 
  -5   5   9      174.11      152.56      7.86 o 
  -4   5   9      212.26      214.76      6.32 o 
  -3   5   9      213.59      201.20      7.54 o 
  -2   5   9       61.57       55.09      6.66 o 
  -1   5   9       27.75        9.24      6.07 o 
   0   5   9       19.71       18.18      3.19 o 
   1   5   9       14.42        9.45      5.25 o 
   2   5   9        9.97        8.22      6.15 o 
   3   5   9        2.25        0.00      6.72 o 
  -9   6   9       66.28       64.73      8.46 o 
  -8   6   9       55.34       56.91      7.16 o 
  -7   6   9       14.86       13.65      3.06 o 
  -6   6   9        8.36        0.87      4.85 o 
  -5   6   9      178.89      168.92      5.82 o 
  -4   6   9      649.86      581.34      9.98 o 
  -3   6   9      110.61      109.60      4.76 o 
  -2   6   9      396.72      429.23     10.73 o 
  -1   6   9        0.47        0.00      4.74 o 
   0   6   9      149.31      150.60      5.43 o 
   1   6   9        6.44        0.32      5.39 o 
   2   6   9        3.47        4.37      6.38 o 
   3   6   9        9.62        9.00      6.76 o 
  -9   7   9       33.44       17.77      6.98 o 
  -8   7   9       19.09       18.82      6.28 o 
  -7   7   9       12.91        1.81      4.97 o 
  -6   7   9        4.20        1.80      4.22 o 
  -5   7   9       68.38       79.62      6.11 o 
  -4   7   9      322.69      325.05      7.73 o 
  -3   7   9       23.87       19.05      5.11 o 
  -2   7   9        9.11        8.40      4.93 o 
  -1   7   9      329.79      315.70     12.10 o 
   0   7   9        0.99        0.00      4.08 o 
   1   7   9        2.57        5.82      4.57 o 
   2   7   9       27.34        0.00      8.74 o 
   3   7   9        1.20        5.64      5.71 o 
  -9   8   9       27.58       23.24      6.85 o 
  -8   8   9        9.77        2.44      5.29 o 
  -7   8   9        9.05        8.67      4.44 o 
  -6   8   9        7.34        1.71      4.99 o 
  -5   8   9      140.51      152.70      5.94 o 
  -4   8   9       72.48       66.80      4.40 o 
  -3   8   9       16.06       15.58      3.04 o 
  -2   8   9       24.88       19.33      5.55 o 
  -1   8   9        5.35        6.30      3.24 o 
   0   8   9       61.72       73.55      4.41 o 
   1   8   9        3.31       12.71      5.11 o 
   2   8   9       19.53       12.09      7.37 o 
  -8   9   9        3.15        2.13      5.75 o 
  -7   9   9        4.25        4.40      4.61 o 
  -6   9   9        8.80        6.30      4.54 o 
  -5   9   9      170.55      176.91      8.55 o 
  -4   9   9       25.72       30.48      5.50 o 
  -3   9   9      401.35      397.10     12.29 o 
  -2   9   9       64.25       59.57      6.83 o 
  -1   9   9        1.25        0.93      4.49 o 
   0   9   9        4.96        0.00      3.83 o 
   1   9   9       15.93        7.46      7.04 o 
   2   9   9        5.72        0.00      6.88 o 
  -8  10   9        1.95        5.20      4.76 o 
  -7  10   9        8.30        7.86      5.34 o 
  -6  10   9        8.26        6.75      3.16 o 
  -5  10   9       61.16       72.31      4.52 o 
  -4  10   9       95.08       84.16      4.99 o 
  -3  10   9       23.76       30.67      5.60 o 
  -2  10   9        3.40        0.00      5.43 o 
  -1  10   9       44.75       46.11      6.46 o 
   0  10   9       11.71       13.74      2.74 o 
   1  10   9        1.59        0.00      5.58 o 
   2  10   9        0.91        0.00      6.51 o 
  -8  11   9        0.85        0.01      5.19 o 
  -7  11   9       23.65       24.52      6.61 o 
  -6  11   9        9.93        9.06      2.99 o 
  -5  11   9       31.06       37.05      5.28 o 
  -4  11   9       42.42       37.52      3.98 o 
  -3  11   9       27.46       24.59      5.90 o 
  -2  11   9        0.20        0.00      5.39 o 
  -1  11   9        7.59        1.86      5.18 o 
   0  11   9       16.43       11.49      4.68 o 
   1  11   9        0.12        1.72      5.18 o 
   2  11   9       14.73       13.30      8.19 o 
  -7  12   9        0.25        0.01      5.08 o 
  -6  12   9       22.92       30.47      4.16 o 
  -5  12   9        0.05        1.57      4.82 o 
  -4  12   9       81.66       83.11      5.23 o 
  -3  12   9        1.70        0.00      5.34 o 
  -2  12   9        0.43        0.00      5.59 o 
  -1  12   9        1.07        0.00      5.55 o 
   0  12   9       15.38       12.29      4.44 o 
   1  12   9        5.20        8.59      5.63 o 
  -7  13   9        3.08        0.01      5.88 o 
  -6  13   9       52.65       54.69      7.34 o 
  -5  13   9        5.70        0.00      5.54 o 
  -4  13   9        2.16        0.00      5.72 o 
  -3  13   9        1.19        0.00      4.94 o 
  -2  13   9       15.37       16.85      5.48 o 
  -1  13   9        6.99       11.70      5.29 o 
   0  13   9        0.34        0.01      4.16 o 
   1  13   9        2.45        3.96      5.43 o 
  -6  14   9        2.25        2.83      5.80 o 
  -5  14   9       62.74       74.17      5.20 o 
  -4  14   9        0.57        0.00      5.03 o 
  -3  14   9        3.57        5.75      4.76 o 
  -2  14   9       21.83       23.78      5.96 o 
  -1  14   9       42.96       43.29      8.02 o 
   0  14   9        4.71        0.01      4.84 o 
  -6  15   9        1.85        3.18      5.38 o 
  -5  15   9        6.67        2.24      6.34 o 
  -4  15   9       12.96       13.86      3.83 o 
  -3  15   9        9.18        0.00      6.56 o 
  -2  15   9       12.90        9.94      5.19 o 
  -1  15   9       50.05       66.66      7.00 o 
  -5  16   9       17.04       19.28      6.94 o 
  -4  16   9        0.18        0.01      5.78 o 
  -3  16   9        0.10        3.62      3.26 o 
  -2  16   9        1.23        1.68      5.88 o 
  -9   0  10        5.88        2.71      5.65 o 
  -8   0  10       78.52       74.54      6.93 o 
  -7   0  10       50.89       56.88      3.99 o 
  -6   0  10      200.36      226.77      6.67 o 
  -5   0  10       10.36       15.64      2.47 o 
  -4   0  10       82.56       81.81      4.42 o 
  -3   0  10      314.85      350.02      8.18 o 
  -2   0  10        9.69        8.45      4.65 o 
  -1   0  10       47.22       56.99      4.02 o 
   0   0  10      195.72      253.77      7.62 o 
   2   0  10        8.51        5.56      5.94 o 
  -9   1  10       69.20       66.48      7.76 o 
  -8   1  10        1.10        0.87      5.05 o 
  -7   1  10       37.49       35.01      5.38 o 
  -6   1  10        2.21        0.22      2.26 o 
  -5   1  10        0.40        1.08      4.07 o 
  -4   1  10       34.01       26.57      5.03 o 
  -3   1  10       42.55       46.97      4.94 o 
  -2   1  10       21.10       19.35      2.99 o 
  -1   1  10        3.19        0.00      4.83 o 
   0   1  10       25.34       28.02      4.17 o 
   1   1  10        1.35        0.34      6.24 o 
   2   1  10        0.00        0.00      6.31 o 
  -9   2  10       30.66       34.05      6.64 o 
  -8   2  10        0.00        0.17      4.88 o 
  -7   2  10       17.53       25.02      3.89 o 
  -6   2  10        9.31       12.11      2.83 o 
  -5   2  10        4.91        7.22      4.14 o 
  -4   2  10       56.65       65.33      3.76 o 
  -3   2  10        7.31        7.61      4.31 o 
  -2   2  10        0.01        0.00      4.27 o 
  -1   2  10        0.36        1.74      4.22 o 
   0   2  10       40.86       46.73      3.84 o 
   1   2  10       35.04       47.71      7.77 o 
   2   2  10       15.33       14.10      7.28 o 
  -9   3  10       92.59       91.89      8.30 o 
  -8   3  10       78.36       82.00      7.26 o 
  -7   3  10       47.23       43.62      6.30 o 
  -6   3  10        1.65        1.46      4.33 o 
  -5   3  10        4.11        0.00      4.99 o 
  -4   3  10       46.12       40.03      5.17 o 
  -3   3  10       15.17       11.31      4.60 o 
  -2   3  10       50.29       51.58      5.76 o 
  -1   3  10       20.39       13.92      6.02 o 
   0   3  10        4.22        1.35      3.86 o 
   1   3  10        0.04        2.75      5.29 o 
   2   3  10        0.43        3.51      5.40 o 
  -9   4  10        1.48        0.00      5.99 o 
  -8   4  10       28.67       13.77      6.89 o 
  -7   4  10        0.01        0.00      4.85 o 
  -6   4  10       44.26       40.78      3.86 o 
  -5   4  10        0.06        0.00      4.35 o 
  -4   4  10       54.39       47.95      4.12 o 
  -3   4  10        8.96        2.71      4.18 o 
  -2   4  10        1.26        0.00      4.39 o 
  -1   4  10        0.14        1.19      4.78 o 
   0   4  10        4.85        8.14      2.53 o 
   1   4  10        2.82        0.35      5.07 o 
   2   4  10        3.36        0.00      6.56 o 
  -9   5  10        6.85        3.02      6.10 o 
  -8   5  10       96.20      106.69      7.75 o 
  -7   5  10        0.43        0.00      4.83 o 
  -6   5  10       40.23       44.31      5.31 o 
  -5   5  10       94.17       83.30      6.94 o 
  -4   5  10       42.16       48.67      3.91 o 
  -3   5  10        1.26        0.00      4.29 o 
  -2   5  10       42.88       38.32      5.33 o 
  -1   5  10       23.32       12.66      6.46 o 
   0   5  10        0.13        2.73      3.56 o 
   1   5  10       27.57       23.31      7.05 o 
   2   5  10        0.00        8.21      5.30 o 
  -9   6  10       35.51       47.02      7.51 o 
  -8   6  10        0.69        1.11      4.78 o 
  -7   6  10        8.13        9.45      5.14 o 
  -6   6  10       85.91       64.26      4.51 o 
  -5   6  10        4.89        3.85      4.72 o 
  -4   6  10      370.36      360.81      8.67 o 
  -3   6  10       12.39       12.44      4.76 o 
  -2   6  10       39.57       49.17      5.95 o 
  -1   6  10       14.26       14.25      2.99 o 
   0   6  10       38.62       45.29      3.77 o 
   1   6  10        9.79       19.65      5.60 o 
   2   6  10        3.04        0.00      6.60 o 
  -9   7  10        8.39       12.38      6.08 o 
  -8   7  10        0.85        0.76      5.11 o 
  -7   7  10        0.54        0.00      4.83 o 
  -6   7  10       65.53       63.05      6.22 o 
  -5   7  10       22.94       13.30      5.55 o 
  -4   7  10      183.55      186.81      8.22 o 
  -3   7  10      117.58       95.78      8.85 o 
  -2   7  10       30.70       30.94      5.83 o 
  -1   7  10       13.40       12.57      5.55 o 
   0   7  10       18.75        2.84      5.31 o 
   1   7  10        3.49        0.75      6.23 o 
   2   7  10        0.27        0.01      6.10 o 
  -8   8  10       11.09       11.84      3.16 o 
  -7   8  10        6.43       14.48      3.04 o 
  -6   8  10        1.82        7.87      2.43 o 
  -5   8  10      109.57      107.07      5.65 o 
  -4   8  10       20.63       15.71      5.81 o 
  -3   8  10      272.77      304.54     10.63 o 
  -2   8  10        2.31        0.00      5.10 o 
  -1   8  10        7.70        6.16      5.33 o 
   0   8  10       42.47       37.77      4.11 o 
   1   8  10        3.05        9.21      5.32 o 
  -8   9  10       10.15        1.81      6.15 o 
  -7   9  10        0.93        5.54      4.75 o 
  -6   9  10        5.42        0.69      5.16 o 
  -5   9  10       43.03       55.75      6.26 o 
  -4   9  10       65.29       63.13      6.15 o 
  -3   9  10      191.55      182.37      9.53 o 
  -2   9  10        1.87        0.00      5.05 o 
  -1   9  10       48.71       56.56      7.31 o 
   0   9  10       22.75       15.03      4.95 o 
   1   9  10        6.05       11.43      3.21 o 
  -8  10  10       29.27       32.54      6.64 o 
  -7  10  10       36.23       34.26      4.57 o 
  -6  10  10        0.31        0.00      5.66 o 
  -5  10  10       28.93       29.55      3.66 o 
  -4  10  10      177.00      188.44      7.15 o 
  -3  10  10       95.15       91.21      8.15 o 
  -2  10  10        7.06       13.84      5.10 o 
  -1  10  10        0.95        3.40      4.35 o 
   0  10  10        1.00        0.01      4.09 o 
   1  10  10        2.66        0.00      6.28 o 
  -7  11  10        0.34        0.00      5.62 o 
  -6  11  10       19.80       18.96      5.61 o 
  -5  11  10       27.42       11.26      6.86 o 
  -4  11  10       99.40      102.16      7.68 o 
  -3  11  10        0.97        3.12      4.99 o 
  -2  11  10       27.77       34.44      5.57 o 
  -1  11  10        2.53        0.19      5.31 o 
   0  11  10        8.28        7.49      4.90 o 
   1  11  10        2.21        2.96      5.85 o 
  -7  12  10       19.12       18.88      4.58 o 
  -6  12  10      138.28      145.97      7.09 o 
  -5  12  10       17.75       19.41      3.31 o 
  -4  12  10      113.01      106.17      6.03 o 
  -3  12  10       24.67       24.52      5.93 o 
  -2  12  10        0.49        3.73      4.97 o 
  -1  12  10        2.13        6.28      3.29 o 
   0  12  10       10.76        3.62      5.03 o 
  -6  13  10       35.81       19.65      7.94 o 
  -5  13  10       35.73       27.58      7.32 o 
  -4  13  10       22.70       20.88      6.27 o 
  -3  13  10        5.53        0.00      5.19 o 
  -2  13  10        5.81        0.00      5.43 o 
  -1  13  10       30.33       36.56      7.79 o 
   0  13  10        7.02       11.34      3.86 o 
  -6  14  10        6.00       12.51      4.03 o 
  -5  14  10        7.70        5.74      5.72 o 
  -4  14  10       11.74        5.43      6.51 o 
  -3  14  10        3.23        4.39      2.83 o 
  -2  14  10        3.95       12.49      5.26 o 
  -1  14  10        0.72        0.01      6.19 o 
  -5  15  10        2.37        0.01      6.08 o 
  -4  15  10        3.70        1.69      5.58 o 
  -3  15  10        5.40        0.00      6.45 o 
  -2  15  10       13.71       19.12      6.96 o 
  -9   1  11        0.59        0.00      5.81 o 
  -8   1  11       17.83       26.03      3.98 o 
  -7   1  11        0.87        0.00      5.01 o 
  -6   1  11       26.00       23.98      6.14 o 
  -5   1  11       15.00       23.63      3.15 o 
  -4   1  11       26.83       25.17      5.11 o 
  -3   1  11      284.77      303.89     10.29 o 
  -2   1  11      172.14      166.14      9.14 o 
  -1   1  11       34.78       41.43      6.68 o 
   0   1  11      273.87      308.79     10.17 o 
   1   1  11       84.78      121.54     10.29 o 
  -9   2  11      136.42      135.09     11.31 o 
  -8   2  11       25.68       17.48      6.31 o 
  -7   2  11       11.50        6.22      4.81 o 
  -6   2  11      142.64      157.33      6.07 o 
  -5   2  11       43.87       43.46      3.57 o 
  -4   2  11        3.74        5.17      4.13 o 
  -3   2  11       56.61       53.55      3.82 o 
  -2   2  11        5.58        3.25      5.06 o 
  -1   2  11        0.00        0.17      4.69 o 
   0   2  11       54.77       78.85      4.47 o 
   1   2  11       45.67       60.99      8.07 o 
  -9   3  11        0.03        0.82      5.92 o 
  -8   3  11        2.84        7.79      4.36 o 
  -7   3  11        0.82        4.59      4.15 o 
  -6   3  11       37.64       32.87      3.62 o 
  -5   3  11       40.24       27.76      5.67 o 
  -4   3  11        0.01        0.00      4.30 o 
  -3   3  11       10.70        9.34      4.60 o 
  -2   3  11       10.40       10.80      4.72 o 
  -1   3  11        0.12        0.00      5.30 o 
   0   3  11       19.85       30.83      3.65 o 
   1   3  11       39.64       31.64      9.53 o 
  -9   4  11        0.99        0.01      5.79 o 
  -8   4  11        0.02        0.00      5.44 o 
  -7   4  11       95.95       92.84      7.07 o 
  -6   4  11        6.66        7.08      4.36 o 
  -5   4  11        6.44        3.57      4.86 o 
  -4   4  11       97.51      100.81      5.07 o 
  -3   4  11      105.06      108.56      7.62 o 
  -2   4  11        1.30        0.00      4.90 o 
  -1   4  11       60.74       48.94      7.46 o 
   0   4  11        0.38        5.05      3.41 o 
   1   4  11        0.94        5.71      5.70 o 
  -9   5  11        6.36        0.01      6.00 o 
  -8   5  11        1.34        5.92      4.79 o 
  -7   5  11        1.69        5.45      4.31 o 
  -6   5  11       13.44       13.46      5.22 o 
  -5   5  11        6.27        4.75      4.25 o 
  -4   5  11       49.66       44.63      6.12 o 
  -3   5  11       47.86       54.57      5.97 o 
  -2   5  11        0.34        0.49      4.71 o 
  -1   5  11        3.15        0.00      5.50 o 
   0   5  11        4.14        2.72      4.18 o 
   1   5  11        1.64        1.40      5.81 o 
  -8   6  11        0.17        0.00      5.57 o 
  -7   6  11       57.60       56.58      7.46 o 
  -6   6  11       14.89        9.25      5.35 o 
  -5   6  11        0.05        4.38      4.34 o 
  -4   6  11       56.52       57.73      4.23 o 
  -3   6  11       12.17       10.57      5.13 o 
  -2   6  11       11.00        6.82      5.49 o 
  -1   6  11       29.65       34.93      6.80 o 
   0   6  11        0.71        0.01      4.13 o 
   1   6  11        3.70        5.71      5.46 o 
  -8   7  11        5.32        8.75      5.05 o 
  -7   7  11        0.48        8.10      4.22 o 
  -6   7  11        0.59        0.00      5.15 o 
  -5   7  11        1.11        0.00      4.99 o 
  -4   7  11       13.73        1.31      6.05 o 
  -3   7  11        0.07        3.96      4.41 o 
  -2   7  11        1.04        3.08      4.74 o 
  -1   7  11       70.31       85.63      8.52 o 
   0   7  11       17.71       14.48      4.81 o 
   1   7  11       21.31       24.38      8.45 o 
  -8   8  11        9.41       18.18      3.07 o 
  -7   8  11       14.28        7.39      5.62 o 
  -6   8  11       21.76       21.51      4.10 o 
  -5   8  11       14.38       15.50      4.99 o 
  -4   8  11       17.60       10.34      5.34 o 
  -3   8  11      100.91      120.19      8.31 o 
  -2   8  11       51.94       50.09      7.26 o 
  -1   8  11        4.58        1.12      5.96 o 
   0   8  11        0.01        0.01      4.24 o 
  -8   9  11        6.45        5.24      5.49 o 
  -7   9  11        1.48        2.34      4.83 o 
  -6   9  11        8.52       11.89      3.01 o 
  -5   9  11       24.84       22.47      6.34 o 
  -4   9  11        6.56        0.00      5.60 o 
  -3   9  11      165.92      152.13     10.87 o 
  -2   9  11        9.08        0.00      6.16 o 
  -1   9  11        1.17        1.73      5.39 o 
   0   9  11        1.89        0.01      4.76 o 
  -7  10  11       30.09       32.25      4.42 o 
  -6  10  11        1.31        0.00      5.64 o 
  -5  10  11       17.75       16.28      5.45 o 
  -4  10  11       10.60        9.86      3.52 o 
  -3  10  11       88.06      105.72      7.84 o 
  -2  10  11        6.68       16.45      5.06 o 
  -1  10  11        8.04        7.75      6.46 o 
   0  10  11        0.47        5.73      2.96 o 
  -7  11  11       41.60       65.48      6.42 o 
  -6  11  11        7.75        2.97      5.58 o 
  -5  11  11        0.55        3.24      3.10 o 
  -4  11  11       16.15       19.93      5.65 o 
  -3  11  11       30.59       24.91      7.09 o 
  -2  11  11        1.27        1.38      5.08 o 
  -1  11  11        3.58        1.44      5.67 o 
  -6  12  11        1.17        6.65      3.06 o 
  -5  12  11        3.78        0.20      5.71 o 
  -4  12  11       69.91       87.91      5.54 o 
  -3  12  11       12.22       11.29      5.73 o 
  -2  12  11        1.32        0.00      5.90 o 
  -1  12  11        6.02       11.11      5.70 o 
  -5  13  11        1.53        0.00      6.15 o 
  -4  13  11       15.60       18.60      5.54 o 
  -3  13  11        0.14        0.01      5.87 o 
  -2  13  11        0.65        3.20      5.29 o 
  -4  14  11        0.34        0.43      5.56 o 
  -9   0  12        0.02        2.32      5.07 o 
  -8   0  12        1.00        1.55      4.78 o 
  -7   0  12       37.39       26.04      6.36 o 
  -6   0  12       23.38       23.09      3.30 o 
  -5   0  12       10.15        5.21      2.75 o 
  -4   0  12       74.45       63.18      4.72 o 
  -3   0  12        1.99        0.00      5.08 o 
  -2   0  12       58.20       65.00      5.07 o 
  -1   0  12        0.47        0.93      5.66 o 
   0   0  12       14.24       15.95      5.45 o 
  -9   1  12        0.00        0.01      6.01 o 
  -8   1  12        1.97        0.00      5.79 o 
  -7   1  12       39.93       45.71      5.44 o 
  -6   1  12       12.09        9.62      2.99 o 
  -5   1  12        7.81        6.63      4.83 o 
  -4   1  12       17.38       15.75      5.33 o 
  -3   1  12        4.91        3.50      5.23 o 
  -2   1  12        0.90        6.44      4.29 o 
  -1   1  12        0.30        4.27      4.95 o 
   0   1  12        9.12       10.74      4.77 o 
  -9   2  12        0.63        1.06      5.70 o 
  -8   2  12       15.49       10.31      3.45 o 
  -7   2  12        0.83        4.89      4.64 o 
  -6   2  12        0.61        5.16      2.26 o 
  -5   2  12       24.99       12.18      6.16 o 
  -4   2  12       37.91       37.04      3.79 o 
  -3   2  12       44.99       46.04      4.42 o 
  -2   2  12        0.40        0.00      5.60 o 
  -1   2  12        7.51       20.95      3.60 o 
   0   2  12       38.71       51.43      4.23 o 
  -8   3  12        2.73        1.18      5.19 o 
  -7   3  12       49.68       49.36      5.75 o 
  -6   3  12       47.64       41.64      4.13 o 
  -5   3  12       60.50       59.17      4.29 o 
  -4   3  12        6.33        3.17      4.81 o 
  -3   3  12        0.01        0.00      5.35 o 
  -2   3  12        1.11        0.00      5.47 o 
  -1   3  12        1.03        0.00      5.88 o 
   0   3  12        9.58       14.79      4.67 o 
  -8   4  12       14.45       22.27      5.63 o 
  -7   4  12        7.83        4.26      4.95 o 
  -6   4  12       32.21       28.14      3.99 o 
  -5   4  12        0.76        0.00      5.14 o 
  -4   4  12        7.30        5.60      4.75 o 
  -3   4  12       35.19       34.77      6.65 o 
  -2   4  12        5.45        6.46      5.31 o 
  -1   4  12        0.22        2.29      4.95 o 
   0   4  12        3.41        0.17      4.80 o 
  -8   5  12        3.25        5.86      5.30 o 
  -7   5  12       19.65       16.26      3.13 o 
  -6   5  12      273.29      252.41     11.37 o 
  -5   5  12        0.07        0.00      5.12 o 
  -4   5  12        0.06        0.00      4.78 o 
  -3   5  12        2.46        0.00      6.15 o 
  -2   5  12       15.42        8.22      6.82 o 
  -1   5  12       31.48       19.04      7.91 o 
   0   5  12        0.16        0.01      4.33 o 
  -8   6  12        6.89        8.55      3.39 o 
  -7   6  12        1.11        0.01      4.81 o 
  -6   6  12       60.10       53.12      4.44 o 
  -5   6  12       69.95       78.63      5.19 o 
  -4   6  12        0.96        0.00      5.72 o 
  -3   6  12        0.60        1.61      4.84 o 
  -2   6  12        6.64        3.73      5.57 o 
  -1   6  12        0.63        2.77      5.47 o 
   0   6  12       22.55       25.81      4.25 o 
  -8   7  12        5.89        6.09      6.08 o 
  -7   7  12        4.20        0.00      5.58 o 
  -6   7  12       42.56       39.87      4.53 o 
  -5   7  12        6.51       13.93      3.31 o 
  -4   7  12       32.04       23.79      6.32 o 
  -3   7  12       61.62       73.68      7.49 o 
  -2   7  12       27.25       25.24      7.13 o 
  -1   7  12        0.28        0.00      6.52 o 
  -7   8  12        0.49        3.23      4.63 o 
  -6   8  12       25.41       21.39      3.90 o 
  -5   8  12       32.42       42.50      4.30 o 
  -4   8  12        6.78        8.53      3.29 o 
  -3   8  12        7.01        6.99      5.30 o 
  -2   8  12       16.99       18.67      7.55 o 
  -1   8  12        8.31       10.80      5.99 o 
  -7   9  12        0.13        0.00      6.30 o 
  -6   9  12        4.80        0.40      5.32 o 
  -5   9  12       27.04       20.18      6.76 o 
  -4   9  12        3.67        0.00      5.59 o 
  -3   9  12       19.92       22.79      6.30 o 
  -2   9  12       38.93       49.00      8.15 o 
  -1   9  12        4.09        5.12      6.49 o 
  -7  10  12       26.10       22.72      7.57 o 
  -6  10  12       13.87       13.54      3.85 o 
  -5  10  12        7.31        0.80      6.33 o 
  -4  10  12       11.63       13.27      3.66 o 
  -3  10  12        3.04       10.25      3.07 o 
  -2  10  12        8.58        5.44      6.67 o 
  -6  11  12        0.48        4.24      4.88 o 
  -5  11  12        8.89        0.83      6.36 o 
  -4  11  12        9.86       12.00      5.88 o 
  -3  11  12        0.01        0.01      5.89 o 
  -5  12  12        1.06        5.83      5.78 o 
  -4  12  12        1.59        6.23      5.26 o 
  -8   1  13        0.08        1.04      5.22 o 
  -7   1  13        3.09        0.00      5.55 o 
  -6   1  13       10.78       13.76      3.42 o 
  -5   1  13       11.71        7.35      4.96 o 
  -4   1  13       19.11       14.89      3.50 o 
  -3   1  13       15.97       18.96      5.85 o 
  -2   1  13        0.45        0.00      6.67 o 
  -1   1  13       46.82       71.87      5.29 o 
  -8   2  13        0.06        4.57      4.37 o 
  -7   2  13        3.07        0.00      6.07 o 
  -6   2  13        0.41        5.47      4.61 o 
  -5   2  13       18.08       17.00      4.75 o 
  -4   2  13       25.71       20.14      6.29 o 
  -3   2  13        0.20        0.00      5.86 o 
  -2   2  13       10.88       18.10      3.84 o 
  -1   2  13        1.11        7.78      6.54 o 
  -8   3  13        0.08        0.01      5.26 o 
  -7   3  13        6.01        2.17      5.11 o 
  -6   3  13        9.36       15.73      3.08 o 
  -5   3  13        2.54        0.75      4.91 o 
  -4   3  13        1.66        0.00      5.45 o 
  -3   3  13        7.06       14.28      5.16 o 
  -2   3  13        6.92        3.18      6.50 o 
  -1   3  13        7.72       10.38      7.12 o 
  -8   4  13        0.15        6.99      5.07 o 
  -7   4  13       41.07       26.58      7.05 o 
  -6   4  13        0.89        0.00      5.34 o 
  -5   4  13       19.25       21.77      3.55 o 
  -4   4  13        0.00        2.46      4.80 o 
  -3   4  13        0.96        0.00      5.57 o 
  -2   4  13        0.31        0.81      5.75 o 
  -1   4  13        1.60        8.36      5.91 o 
  -7   5  13       26.24       24.76      6.58 o 
  -6   5  13       80.07       97.11      7.36 o 
  -5   5  13        8.70        5.38      5.56 o 
  -4   5  13        4.48        6.16      5.17 o 
  -3   5  13        9.63       10.58      5.45 o 
  -2   5  13        5.15       16.17      5.45 o 
  -7   6  13        5.16        0.00      6.59 o 
  -6   6  13       11.59       19.97      4.23 o 
  -5   6  13        6.61        9.01      5.32 o 
  -4   6  13        4.71        0.00      6.12 o 
  -3   6  13        3.63        3.60      5.08 o 
  -2   6  13        1.28        0.00      6.83 o 
  -7   7  13       21.53       17.95      6.10 o 
  -6   7  13       56.65       57.71      5.07 o 
  -5   7  13       13.37       14.84      6.45 o 
  -4   7  13       42.62       50.28      4.70 o 
  -3   7  13        0.39        2.65      5.86 o 
  -2   7  13       40.87       36.87      8.80 o 
  -6   8  13       23.32       19.85      4.22 o 
  -5   8  13       83.90       99.37      8.88 o 
  -4   8  13        2.70        0.00      6.04 o 
  -3   8  13        0.43        1.67      5.65 o 
  -6   9  13        0.60        0.01      5.84 o 
  -5   9  13        8.40        0.00      6.21 o 
  -4   9  13       23.44       18.02      7.60 o 
  -3   9  13       40.07       27.76      9.38 o 
  -7   0  14       52.07       64.68      8.01 o 
  -6   0  14        4.44        9.44      4.97 o 
  -5   0  14       19.51       17.67      6.57 o 
  -4   0  14       65.84       65.95      5.71 o 
  -3   0  14        0.73        0.00      6.74 o 
  -7   1  14        0.14        4.64      5.00 o 
  -6   1  14       32.18       43.28      4.90 o 
  -5   1  14        0.52        4.07      5.19 o 
  -4   1  14        0.37        1.43      5.74 o 
  -3   1  14        0.39        0.00      6.60 o 
  -7   2  14        1.80        0.01      5.92 o 
  -6   2  14        0.01        0.00      6.56 o 
  -5   2  14       12.98        5.11      6.32 o 
  -4   2  14       43.60       54.56      4.87 o 
  -3   2  14        0.42        1.27      5.45 o 
  -7   3  14       26.96       26.72      6.85 o 
  -6   3  14        0.38        3.93      5.51 o 
  -5   3  14       25.52       30.92      6.08 o 
  -4   3  14        2.00        0.41      5.81 o 
  -3   3  14        7.86        1.28      6.62 o 
  -6   4  14        0.33        0.01      5.91 o 
  -5   4  14        6.05        9.19      3.66 o 
  -4   4  14        2.98        6.73      5.41 o 
  -3   4  14        0.05        0.01      5.99 o 
  -6   5  14       13.66       18.27      6.36 o 
  -5   5  14        6.47        7.87      3.78 o 
  -4   5  14        8.22       11.10      6.26 o 
  -5   6  14        3.39        5.17      5.88 o 
                                                 
